# Supplementary material for: catena-Poly[[trimethyl­tin(IV)]-μ-5-methyl­thio­phene-2-carboxyl­ato-κ2 O:O′]
Source: Acta Crystallogr Sect E Struct Rep Online. 2011 Nov 25;67(Pt 12):m1834. doi: 10.1107/S1600536811049713 (PMC3238733; doi:10.1107/S1600536811049713)
Supplement: Supplementary file 1 [file e-67-m1834-sup1.cif]

##############################################################################
#                                                                            #
# This CIF contains the data in a paper accepted for publication in          #
# Acta Crystallographica Section E. It conforms to the requirements of       #
# Notes for Authors for Acta Crystallographica Section E, and has been       #
# peer reviewed under the auspices of the IUCr Commission on Journals.       #
#                                                                            #
# Full details of the Crystallographic Information File format               #
# are given in the paper "The Crystallographic Information File (CIF):       #
# a New Standard Archive File for Crystallography" by S. R. Hall, F. H.      #
# Allen and I. D. Brown [Acta Cryst. (1991), A47, 655-685].                  #
#                                                                            #
# The current version of the core CIF dictionary is obtainable from          #
# ftp://ftp.iucr.org/pub/cif_core.dic.                                       #
#                                                                            #
# Software is freely available for graphical display of the structure(s)     #
# in this CIF. For information consult the CIF software page                 #
# http://www.iucr.org/resources/cif/software.                                #
#                                                                            #
# This file may be used for bona fide research purposes within the           #
# scientific community so long as proper attribution is given to the journal # 
# article from which it was obtained.                                        #
#                                                                            #
##############################################################################
data_I
_audit_creation_method     SHELXL-97
_chemical_name_systematic
;
<i>catena</i>-Poly[[trimethyltin(IV)]-\m-5-methylthiophene-2-carboxylato-
\k^2^<i>O</i>:<i>O</i>']
;
_chemical_name_common     ?
_chemical_formula_moiety     'C9 H14 O2 S Sn'
_chemical_formula_sum     'C9 H14 O2 S Sn'
_chemical_formula_iupac     '[Sn (C H3)3 (C6 H5 O2 S)]'
_chemical_formula_weight     304.95
_chemical_melting_point     ?
_symmetry_cell_setting     triclinic
_symmetry_space_group_name_H-M     'P -1'
loop_
    _symmetry_equiv_pos_as_xyz
    'x, y, z'
    '-x, -y, -z'
_cell_length_a     9.9591(8)
_cell_length_b     10.0655(11)
_cell_length_c     13.9890(12)
_cell_angle_alpha     69.3850(10)
_cell_angle_beta     72.2250(10)
_cell_angle_gamma     75.038(2)
_cell_volume     1231.9(2)
_cell_formula_units_Z     4
_cell_measurement_reflns_used     2063
_cell_measurement_theta_min     2.82
_cell_measurement_theta_max     26.26
_cell_measurement_temperature     298(2)
_exptl_crystal_description     block
_exptl_crystal_colour     colorless
_exptl_crystal_size_max     0.44
_exptl_crystal_size_mid     0.15
_exptl_crystal_size_min     0.09
_exptl_crystal_density_diffrn     1.644
_exptl_crystal_density_meas     ?
_exptl_crystal_density_method     'not measured'
_exptl_crystal_F_000     600
_exptl_absorpt_coefficient_mu     2.214
_exptl_absorpt_correction_type     multi-scan
_exptl_absorpt_process_details     '(SADABS; Sheldrick, 1996)'
_exptl_absorpt_correction_T_min     0.4425
_exptl_absorpt_correction_T_max     0.8256
_exptl_special_details
;
;
_diffrn_ambient_temperature     298(2)
_diffrn_radiation_type     MoK\a
_diffrn_radiation_wavelength     0.71073
_diffrn_radiation_source     'fine-focus sealed tube'
_diffrn_radiation_monochromator     graphite
_diffrn_measurement_device_type     'Siemens SMART CCD'
_diffrn_measurement_method     'phi and omega scans'
_diffrn_detector_area_resol_mean     ?
_diffrn_reflns_number     6219
_diffrn_reflns_av_R_equivalents     0.0475
_diffrn_reflns_av_sigmaI/netI     0.1083
_diffrn_reflns_theta_min     2.60
_diffrn_reflns_theta_max     25.02
_diffrn_reflns_theta_full     25.02
_diffrn_measured_fraction_theta_max     0.986
_diffrn_measured_fraction_theta_full     0.986
_diffrn_reflns_limit_h_min     -11
_diffrn_reflns_limit_h_max     11
_diffrn_reflns_limit_k_min     -11
_diffrn_reflns_limit_k_max     11
_diffrn_reflns_limit_l_min     -15
_diffrn_reflns_limit_l_max     16
_diffrn_standards_number     ?
_diffrn_standards_interval_count     ?
_diffrn_standards_interval_time     ?
_diffrn_standards_decay_%     ?
_refine_special_details
;
Refinement of <i>F</i>^2^ against ALL reflections. The weighted <i>R</i>-factor
<i>wR</i> and goodness of fit <i>S</i> are based on <i>F</i>^2^, conventional
<i>R</i>-factors <i>R</i> are based on <i>F</i>, with <i>F</i> set to zero for
negative <i>F</i>^2^. The threshold expression of <i>F</i>^2^ >
\s(<i>F</i>^2^) is used only for calculating <i>R</i>-factors(gt) <i>etc</i>.
and is not relevant to the choice of reflections for refinement.
<i>R</i>-factors based on <i>F</i>^2^ are statistically about twice as large
as those based on <i>F</i>, and <i>R</i>- factors based on ALL data will be
even larger.
;
_reflns_number_total     4293
_reflns_number_gt     2340
_reflns_threshold_expression     I>2\s(I)
_refine_ls_structure_factor_coef     Fsqd
_refine_ls_matrix_type     full
_refine_ls_R_factor_all     0.1292
_refine_ls_R_factor_gt     0.0843
_refine_ls_wR_factor_gt     0.2065
_refine_ls_wR_factor_ref     0.2419
_refine_ls_goodness_of_fit_ref     0.972
_refine_ls_restrained_S_all     0.972
_refine_ls_number_reflns     4293
_refine_ls_number_parameters     243
_refine_ls_number_restraints     0
_refine_ls_hydrogen_treatment     constr
_refine_ls_weighting_scheme     calc
_refine_ls_weighting_details
                 'calc w=1/[\s^2^(Fo^2^)+(0.1385P)^2^] where P=(Fo^2^+2Fc^2^)/3'
_atom_sites_solution_hydrogens     geom
_atom_sites_solution_primary     direct
_atom_sites_solution_secondary     difmap
_refine_ls_shift/su_max     0.021
_refine_ls_shift/su_mean     0.000
_refine_diff_density_max     3.707
_refine_diff_density_min     -0.969
_refine_ls_extinction_method     none
_refine_ls_extinction_coef     ?
loop_
    _atom_type_symbol
    _atom_type_description
    _atom_type_scat_dispersion_real
    _atom_type_scat_dispersion_imag
    _atom_type_scat_source
    'C' 'C' 0.0033 0.0016
                         'International Tables Vol C Tables 4.2.6.8 and 6.1.1.4'
    'H' 'H' 0.0000 0.0000
                         'International Tables Vol C Tables 4.2.6.8 and 6.1.1.4'
    'N' 'N' 0.0061 0.0033
                         'International Tables Vol C Tables 4.2.6.8 and 6.1.1.4'
    'O' 'O' 0.0106 0.0060
                         'International Tables Vol C Tables 4.2.6.8 and 6.1.1.4'
    'S' 'S' 0.1246 0.1234
                         'International Tables Vol C Tables 4.2.6.8 and 6.1.1.4'
    'Sn' 'Sn' -0.6537 1.4246
                         'International Tables Vol C Tables 4.2.6.8 and 6.1.1.4'
_computing_data_collection     'SMART (Siemens, 1996)'
_computing_cell_refinement     'SAINT (Siemens, 1996)'
_computing_data_reduction     'SAINT (Siemens, 1996)'
_computing_structure_solution     'SHELXS97 (Sheldrick, 2008)'
_computing_structure_refinement     'SHELXL97 (Sheldrick, 2008)'
_computing_molecular_graphics     'SHELXTL (Sheldrick, 2008)'
_computing_publication_material     'SHELXTL (Sheldrick, 2008)'
loop_
    _atom_site_type_symbol
    _atom_site_label
    _atom_site_fract_x
    _atom_site_fract_y
    _atom_site_fract_z
    _atom_site_U_iso_or_equiv
    _atom_site_adp_type
    _atom_site_calc_flag
    _atom_site_refinement_flags
    _atom_site_occupancy
    _atom_site_symmetry_multiplicity
    _atom_site_disorder_assembly
    _atom_site_disorder_group
    C C18 -0.5657(19) 1.292(2) 0.007(2) 0.118(8) Uani d . 1 1 . .
    H H18A -0.6534 1.2537 0.0384 0.177 Uiso calc R 1 1 . .
    H H18B -0.5268 1.2810 -0.0618 0.177 Uiso calc R 1 1 . .
    H H18C -0.5841 1.3919 0.0029 0.177 Uiso calc R 1 1 . .
    C C17 -0.4596(16) 1.2104(15) 0.0749(16) 0.073(5) Uani d . 1 1 . .
    Sn Sn1 -0.05517(11) 0.58071(10) 0.21992(7) 0.0541(4) Uani d . 1 1 . .
    Sn Sn2 0.05372(12) 0.02160(10) 0.27985(8) 0.0585(4) Uani d . 1 1 . .
    S S1 0.3647(5) 0.1708(5) 0.4326(4) 0.0753(12) Uani d . 1 1 . .
    S S2 -0.3972(5) 1.0294(5) 0.0923(4) 0.0834(14) Uani d . 1 1 . .
    O O2 0.2015(11) 0.1158(10) 0.3134(9) 0.070(3) Uani d . 1 1 . .
    O O3 -0.2091(11) 0.7772(10) 0.1936(9) 0.073(3) Uani d . 1 1 . .
    O O1 0.1153(12) 0.3438(10) 0.2374(9) 0.072(3) Uani d . 1 1 . .
    C C15 -0.3124(18) 1.1534(15) 0.1843(14) 0.076(5) Uani d . 1 1 . .
    H H15 -0.2632 1.1724 0.2236 0.091 Uiso calc R 1 1 . .
    C C2 0.4377(16) 0.295(2) 0.4463(15) 0.075(5) Uani d . 1 1 . .
    C C6 0.1916(14) 0.2509(14) 0.2919(11) 0.051(3) Uani d . 1 1 . .
    C C8 -0.172(2) 0.4864(19) 0.1640(17) 0.099(7) Uani d . 1 1 . .
    H H8A -0.1552 0.3837 0.1941 0.149 Uiso calc R 1 1 . .
    H H8B -0.1417 0.5104 0.0888 0.149 Uiso calc R 1 1 . .
    H H8C -0.2724 0.5226 0.1840 0.149 Uiso calc R 1 1 . .
    C C14 -0.2966(15) 1.0243(15) 0.1721(11) 0.055(4) Uani d . 1 1 . .
    C C13 -0.1981(16) 0.8909(16) 0.2101(12) 0.060(4) Uani d . 1 1 . .
    C C7 -0.0941(18) 0.5333(18) 0.3835(10) 0.075(5) Uani d . 1 1 . .
    H H7A -0.1854 0.5857 0.4093 0.113 Uiso calc R 1 1 . .
    H H7B -0.0206 0.5606 0.4004 0.113 Uiso calc R 1 1 . .
    H H7C -0.0941 0.4319 0.4158 0.113 Uiso calc R 1 1 . .
    C C5 0.2827(15) 0.2953(15) 0.3406(12) 0.058(4) Uani d . 1 1 . .
    C C9 0.1179(17) 0.6752(18) 0.1082(11) 0.081(5) Uani d . 1 1 . .
    H H9A 0.1680 0.7069 0.1426 0.122 Uiso calc R 1 1 . .
    H H9B 0.0823 0.7560 0.0554 0.122 Uiso calc R 1 1 . .
    H H9C 0.1820 0.6054 0.0758 0.122 Uiso calc R 1 1 . .
    C C10 -0.1218(18) 0.097(2) 0.3910(13) 0.089(5) Uani d . 1 1 . .
    H H10A -0.1401 0.2000 0.3687 0.133 Uiso calc R 1 1 . .
    H H10B -0.0993 0.0624 0.4585 0.133 Uiso calc R 1 1 . .
    H H10C -0.2052 0.0612 0.3959 0.133 Uiso calc R 1 1 . .
    O O4 -0.1108(12) 0.8892(11) 0.2585(9) 0.078(3) Uani d . 1 1 . .
    C C11 0.0877(18) 0.120(2) 0.1165(11) 0.083(5) Uani d . 1 1 . .
    H H11A -0.0009 0.1408 0.0960 0.125 Uiso calc R 1 1 . .
    H H11B 0.1566 0.0569 0.0806 0.125 Uiso calc R 1 1 . .
    H H11C 0.1228 0.2085 0.0984 0.125 Uiso calc R 1 1 . .
    C C12 0.175(2) -0.1893(17) 0.334(2) 0.125(9) Uani d . 1 1 . .
    H H12A 0.1702 -0.2493 0.2950 0.187 Uiso calc R 1 1 . .
    H H12B 0.1350 -0.2312 0.4074 0.187 Uiso calc R 1 1 . .
    H H12C 0.2724 -0.1816 0.3236 0.187 Uiso calc R 1 1 . .
    C C3 0.398(2) 0.4268(19) 0.3810(18) 0.095(6) Uani d . 1 1 . .
    H H3 0.4261 0.5099 0.3771 0.114 Uiso calc R 1 1 . .
    C C4 0.3110(19) 0.4263(16) 0.3212(14) 0.075(5) Uani d . 1 1 . .
    H H4 0.2759 0.5082 0.2726 0.090 Uiso calc R 1 1 . .
    C C16 -0.4115(16) 1.2583(17) 0.1315(14) 0.072(5) Uani d . 1 1 . .
    H H16 -0.4397 1.3516 0.1366 0.087 Uiso calc R 1 1 . .
    C C1 0.5226(19) 0.261(2) 0.5266(18) 0.114(8) Uani d . 1 1 . .
    H H1A 0.5870 0.1712 0.5275 0.171 Uiso calc R 1 1 . .
    H H1B 0.4587 0.2526 0.5947 0.171 Uiso calc R 1 1 . .
    H H1C 0.5763 0.3361 0.5090 0.171 Uiso calc R 1 1 . .
loop_
    _atom_site_aniso_label
    _atom_site_aniso_U_11
    _atom_site_aniso_U_22
    _atom_site_aniso_U_33
    _atom_site_aniso_U_12
    _atom_site_aniso_U_13
    _atom_site_aniso_U_23
    C18 0.082(13) 0.078(14) 0.20(2) 0.003(11) -0.076(15) -0.026(15)
    C17 0.056(10) 0.031(8) 0.103(13) 0.008(7) -0.012(9) -0.003(8)
    Sn1 0.0729(7) 0.0382(6) 0.0567(7) -0.0075(5) -0.0288(5) -0.0104(5)
    Sn2 0.0853(8) 0.0349(6) 0.0607(7) -0.0059(5) -0.0363(6) -0.0077(5)
    S1 0.078(3) 0.059(3) 0.101(3) -0.011(2) -0.043(2) -0.021(2)
    S2 0.087(3) 0.054(3) 0.129(4) 0.006(2) -0.059(3) -0.034(3)
    O2 0.086(7) 0.041(6) 0.098(8) -0.010(5) -0.046(6) -0.018(5)
    O3 0.094(8) 0.031(5) 0.117(9) 0.003(5) -0.063(7) -0.026(6)
    O1 0.090(8) 0.039(6) 0.088(8) 0.003(5) -0.035(6) -0.018(5)
    C15 0.098(13) 0.034(8) 0.105(14) 0.001(8) -0.038(11) -0.026(9)
    C2 0.054(9) 0.079(13) 0.104(14) -0.001(8) -0.023(9) -0.047(11)
    C6 0.060(9) 0.033(8) 0.059(9) -0.006(6) -0.015(7) -0.013(7)
    C8 0.124(16) 0.066(12) 0.153(19) 0.005(11) -0.096(15) -0.048(12)
    C14 0.062(9) 0.043(8) 0.062(9) -0.013(7) -0.009(7) -0.020(7)
    C13 0.065(10) 0.048(9) 0.064(10) -0.003(7) -0.027(8) -0.008(7)
    C7 0.103(12) 0.074(11) 0.036(8) 0.005(9) -0.026(8) -0.007(8)
    C5 0.063(9) 0.036(8) 0.076(10) -0.004(7) -0.014(8) -0.023(7)
    C9 0.094(12) 0.078(12) 0.048(9) -0.027(10) -0.012(9) 0.014(8)
    C10 0.104(14) 0.106(15) 0.068(11) -0.023(11) -0.015(10) -0.040(11)
    O4 0.098(8) 0.040(6) 0.109(9) -0.004(5) -0.056(7) -0.019(6)
    C11 0.093(12) 0.106(14) 0.045(9) -0.025(11) -0.019(8) -0.009(9)
    C12 0.17(2) 0.028(9) 0.21(3) 0.010(11) -0.13(2) -0.020(12)
    C3 0.090(13) 0.054(11) 0.17(2) -0.002(10) -0.043(14) -0.065(13)
    C4 0.085(12) 0.040(9) 0.100(13) -0.005(8) -0.019(10) -0.028(9)
    C16 0.060(10) 0.046(9) 0.096(13) 0.002(8) -0.005(9) -0.023(9)
    C1 0.074(13) 0.137(19) 0.17(2) 0.014(12) -0.053(14) -0.091(18)
_geom_special_details
;
All e.s.d.'s (except the e.s.d. in the dihedral angle between two l.s. planes)
are estimated using the full covariance matrix. The cell e.s.d.'s are taken
into account individually in the estimation of e.s.d.'s in distances, angles
and torsion angles; correlations between e.s.d.'s in cell parameters are only
used when they are defined by crystal symmetry. An approximate (isotropic)
treatment of cell e.s.d.'s is used for estimating e.s.d.'s involving l.s.
planes.
;
loop_
    _geom_bond_atom_site_label_1
    _geom_bond_atom_site_label_2
    _geom_bond_site_symmetry_2
    _geom_bond_distance
    _geom_bond_publ_flag
    C18 C17 . 1.51(2) ?
    C18 H18A . 0.9600 ?
    C18 H18B . 0.9600 ?
    C18 H18C . 0.9600 ?
    C17 C16 . 1.31(2) ?
    C17 S2 . 1.720(15) ?
    Sn1 C7 . 2.098(12) y
    Sn1 C9 . 2.115(14) y
    Sn1 C8 . 2.126(16) y
    Sn1 O3 . 2.159(9) y
    Sn1 O1 . 2.526(10) y
    Sn2 C11 . 2.104(14) y
    Sn2 C10 . 2.128(16) y
    Sn2 C12 . 2.153(15) y
    Sn2 O2 . 2.177(10) y
    Sn2 O4 1_545 2.502(11) y
    S1 C2 . 1.690(17) ?
    S1 C5 . 1.694(15) ?
    S2 C14 . 1.694(15) ?
    O2 C6 . 1.270(15) ?
    O3 C13 . 1.281(17) ?
    O1 C6 . 1.232(15) ?
    C15 C14 . 1.333(19) ?
    C15 C16 . 1.41(2) ?
    C15 H15 . 0.9300 ?
    C2 C3 . 1.36(2) ?
    C2 C1 . 1.50(2) ?
    C6 C5 . 1.51(2) ?
    C8 H8A . 0.9600 ?
    C8 H8B . 0.9600 ?
    C8 H8C . 0.9600 ?
    C14 C13 . 1.478(19) ?
    C13 O4 . 1.247(17) ?
    C7 H7A . 0.9600 ?
    C7 H7B . 0.9600 ?
    C7 H7C . 0.9600 ?
    C5 C4 . 1.34(2) ?
    C9 H9A . 0.9600 ?
    C9 H9B . 0.9600 ?
    C9 H9C . 0.9600 ?
    C10 H10A . 0.9600 ?
    C10 H10B . 0.9600 ?
    C10 H10C . 0.9600 ?
    O4 Sn2 1_565 2.502(11) ?
    C11 H11A . 0.9600 ?
    C11 H11B . 0.9600 ?
    C11 H11C . 0.9600 ?
    C12 H12A . 0.9600 ?
    C12 H12B . 0.9600 ?
    C12 H12C . 0.9600 ?
    C3 C4 . 1.37(2) ?
    C3 H3 . 0.9300 ?
    C4 H4 . 0.9300 ?
    C16 H16 . 0.9300 ?
    C1 H1A . 0.9600 ?
    C1 H1B . 0.9600 ?
    C1 H1C . 0.9600 ?
loop_
    _geom_angle_atom_site_label_1
    _geom_angle_atom_site_label_2
    _geom_angle_atom_site_label_3
    _geom_angle_site_symmetry_1
    _geom_angle_site_symmetry_3
    _geom_angle
    _geom_angle_publ_flag
    C17 C18 H18A . . 109.5 ?
    C17 C18 H18B . . 109.5 ?
    H18A C18 H18B . . 109.5 ?
    C17 C18 H18C . . 109.5 ?
    H18A C18 H18C . . 109.5 ?
    H18B C18 H18C . . 109.5 ?
    C16 C17 C18 . . 127.8(16) ?
    C16 C17 S2 . . 111.3(13) ?
    C18 C17 S2 . . 120.7(16) ?
    C7 Sn1 C9 . . 125.7(7) ?
    C7 Sn1 C8 . . 116.7(8) ?
    C9 Sn1 C8 . . 116.3(8) ?
    C7 Sn1 O3 . . 97.3(5) ?
    C9 Sn1 O3 . . 94.5(6) ?
    C8 Sn1 O3 . . 89.4(5) ?
    C7 Sn1 O1 . . 87.2(5) ?
    C9 Sn1 O1 . . 86.3(5) ?
    C8 Sn1 O1 . . 84.9(5) ?
    O3 Sn1 O1 . . 173.9(4) ?
    C11 Sn2 C10 . . 123.3(7) ?
    C11 Sn2 C12 . . 117.6(9) ?
    C10 Sn2 C12 . . 117.7(9) ?
    C11 Sn2 O2 . . 99.4(6) ?
    C10 Sn2 O2 . . 92.2(6) ?
    C12 Sn2 O2 . . 89.8(6) ?
    C11 Sn2 O4 . 1_545 86.2(6) ?
    C10 Sn2 O4 . 1_545 87.3(6) ?
    C12 Sn2 O4 . 1_545 84.7(6) ?
    O2 Sn2 O4 . 1_545 173.5(3) ?
    C2 S1 C5 . . 92.3(8) ?
    C14 S2 C17 . . 91.5(9) ?
    C6 O2 Sn2 . . 122.2(9) ?
    C13 O3 Sn1 . . 123.0(9) ?
    C6 O1 Sn1 . . 145.3(9) ?
    C14 C15 C16 . . 113.1(16) ?
    C14 C15 H15 . . 123.5 ?
    C16 C15 H15 . . 123.5 ?
    C3 C2 C1 . . 127.4(18) ?
    C3 C2 S1 . . 109.6(13) ?
    C1 C2 S1 . . 122.8(16) ?
    O1 C6 O2 . . 125.7(13) ?
    O1 C6 C5 . . 119.8(12) ?
    O2 C6 C5 . . 114.5(12) ?
    Sn1 C8 H8A . . 109.5 ?
    Sn1 C8 H8B . . 109.5 ?
    H8A C8 H8B . . 109.5 ?
    Sn1 C8 H8C . . 109.5 ?
    H8A C8 H8C . . 109.5 ?
    H8B C8 H8C . . 109.5 ?
    C15 C14 C13 . . 128.9(15) ?
    C15 C14 S2 . . 111.0(12) ?
    C13 C14 S2 . . 119.8(10) ?
    O4 C13 O3 . . 121.8(13) ?
    O4 C13 C14 . . 121.0(14) ?
    O3 C13 C14 . . 117.1(13) ?
    Sn1 C7 H7A . . 109.5 ?
    Sn1 C7 H7B . . 109.5 ?
    H7A C7 H7B . . 109.5 ?
    Sn1 C7 H7C . . 109.5 ?
    H7A C7 H7C . . 109.5 ?
    H7B C7 H7C . . 109.5 ?
    C4 C5 C6 . . 128.5(15) ?
    C4 C5 S1 . . 111.4(13) ?
    C6 C5 S1 . . 120.1(10) ?
    Sn1 C9 H9A . . 109.5 ?
    Sn1 C9 H9B . . 109.5 ?
    H9A C9 H9B . . 109.5 ?
    Sn1 C9 H9C . . 109.5 ?
    H9A C9 H9C . . 109.5 ?
    H9B C9 H9C . . 109.5 ?
    Sn2 C10 H10A . . 109.5 ?
    Sn2 C10 H10B . . 109.5 ?
    H10A C10 H10B . . 109.5 ?
    Sn2 C10 H10C . . 109.5 ?
    H10A C10 H10C . . 109.5 ?
    H10B C10 H10C . . 109.5 ?
    C13 O4 Sn2 . 1_565 147.4(10) ?
    Sn2 C11 H11A . . 109.5 ?
    Sn2 C11 H11B . . 109.5 ?
    H11A C11 H11B . . 109.5 ?
    Sn2 C11 H11C . . 109.5 ?
    H11A C11 H11C . . 109.5 ?
    H11B C11 H11C . . 109.5 ?
    Sn2 C12 H12A . . 109.5 ?
    Sn2 C12 H12B . . 109.5 ?
    H12A C12 H12B . . 109.5 ?
    Sn2 C12 H12C . . 109.5 ?
    H12A C12 H12C . . 109.5 ?
    H12B C12 H12C . . 109.5 ?
    C2 C3 C4 . . 114.1(16) ?
    C2 C3 H3 . . 122.9 ?
    C4 C3 H3 . . 122.9 ?
    C5 C4 C3 . . 112.5(17) ?
    C5 C4 H4 . . 123.7 ?
    C3 C4 H4 . . 123.7 ?
    C17 C16 C15 . . 112.9(15) ?
    C17 C16 H16 . . 123.5 ?
    C15 C16 H16 . . 123.5 ?
    C2 C1 H1A . . 109.5 ?
    C2 C1 H1B . . 109.5 ?
    H1A C1 H1B . . 109.5 ?
    C2 C1 H1C . . 109.5 ?
    H1A C1 H1C . . 109.5 ?
    H1B C1 H1C . . 109.5 ?
loop_
    _geom_torsion_atom_site_label_1
    _geom_torsion_atom_site_label_2
    _geom_torsion_atom_site_label_3
    _geom_torsion_atom_site_label_4
    _geom_torsion_site_symmetry_1
    _geom_torsion_site_symmetry_2
    _geom_torsion_site_symmetry_3
    _geom_torsion_site_symmetry_4
    _geom_torsion
    _geom_torsion_publ_flag
    C16 C17 S2 C14 . . . . -3.4(14) ?
    C18 C17 S2 C14 . . . . -179.0(16) ?
    C11 Sn2 O2 C6 . . . . 58.4(13) ?
    C10 Sn2 O2 C6 . . . . -65.9(12) ?
    C12 Sn2 O2 C6 . . . . 176.4(13) ?
    O4 Sn2 O2 C6 1_545 . . . -152(3) ?
    C7 Sn1 O3 C13 . . . . 65.4(13) ?
    C9 Sn1 O3 C13 . . . . -61.4(13) ?
    C8 Sn1 O3 C13 . . . . -177.8(14) ?
    O1 Sn1 O3 C13 . . . . -158(3) ?
    C7 Sn1 O1 C6 . . . . -23.1(18) ?
    C9 Sn1 O1 C6 . . . . 103.0(18) ?
    C8 Sn1 O1 C6 . . . . -140.2(19) ?
    O3 Sn1 O1 C6 . . . . -160(3) ?
    C5 S1 C2 C3 . . . . 0.1(14) ?
    C5 S1 C2 C1 . . . . 175.3(15) ?
    Sn1 O1 C6 O2 . . . . 136.9(14) ?
    Sn1 O1 C6 C5 . . . . -42(2) ?
    Sn2 O2 C6 O1 . . . . -11(2) ?
    Sn2 O2 C6 C5 . . . . 167.9(9) ?
    C16 C15 C14 C13 . . . . 176.4(14) ?
    C16 C15 C14 S2 . . . . 2.2(19) ?
    C17 S2 C14 C15 . . . . 0.6(14) ?
    C17 S2 C14 C13 . . . . -174.2(12) ?
    Sn1 O3 C13 O4 . . . . -12(2) ?
    Sn1 O3 C13 C14 . . . . 169.9(9) ?
    C15 C14 C13 O4 . . . . -2(3) ?
    S2 C14 C13 O4 . . . . 171.4(13) ?
    C15 C14 C13 O3 . . . . 175.9(16) ?
    S2 C14 C13 O3 . . . . -10.4(19) ?
    O1 C6 C5 C4 . . . . -11(2) ?
    O2 C6 C5 C4 . . . . 169.6(15) ?
    O1 C6 C5 S1 . . . . 169.1(11) ?
    O2 C6 C5 S1 . . . . -10.3(17) ?
    C2 S1 C5 C4 . . . . 0.3(13) ?
    C2 S1 C5 C6 . . . . -179.8(12) ?
    O3 C13 O4 Sn2 . . . 1_565 146.7(14) ?
    C14 C13 O4 Sn2 . . . 1_565 -35(3) ?
    C1 C2 C3 C4 . . . . -175.3(18) ?
    S1 C2 C3 C4 . . . . 0(2) ?
    C6 C5 C4 C3 . . . . 179.5(15) ?
    S1 C5 C4 C3 . . . . -0.5(19) ?
    C2 C3 C4 C5 . . . . 1(2) ?
    C18 C17 C16 C15 . . . . -179.6(18) ?
    S2 C17 C16 C15 . . . . 5(2) ?
    C14 C15 C16 C17 . . . . -5(2) ?
data_global
_journal_date_recd_electronic     2011-11-18
_journal_date_accepted     2011-11-21
_journal_name_full     'Acta Crystallographica, Section E'
_journal_year     2011
_journal_volume     67
_journal_issue     12
_journal_page_first     m1834
_journal_page_last     m1834
_journal_paper_category     QM
_journal_coeditor_code     HB6523
_publ_contact_author_name     'Prof. Rufen Zhang'
_publ_contact_author_address
;
  College of Chemistry and Chemical Engineering
  Liaocheng University
  Shandong 252059
  People's Republic of China
;
_publ_contact_author_email     macl@lcu.edu.cn.
_publ_contact_author_fax     '86 538 6715521'
_publ_contact_author_phone     '86 635 8230660'
_publ_section_title
;\
<i>catena</i>-Poly[[trimethyltin(IV)]-\m-5-methylthiophene-2-carboxylato-\
\k^2^<i>O</i>:<i>O</i>']
;
loop_
    _publ_author_name
    _publ_author_address
    'Qi Zhu'
;
  College of Chemistry and Chemical Engineering
  Liaocheng University
  Shandong 252059
  People's Republic of China
;
    'Rufen Zhang'
;
  College of Chemistry and Chemical Engineering
  Liaocheng University
  Shandong 252059
  People's Republic of China
;
