# Supplementary material for: catena-Poly[[trimethyl­tin(IV)]-μ-5-methyl­thio­phene-2-carboxyl­ato-κ2 O:O′]
Source: Acta Crystallogr Sect E Struct Rep Online. 2011 Nov 25;67(Pt 12):m1834. doi: 10.1107/S1600536811049713 (PMC3238733; doi:10.1107/S1600536811049713)
Supplement: Supplementary file 2 [file e-67-m1834-Isup2.hkl]

# 
# h,k,l, Fc-squared, Fo-squared, sigma(Fo-squared) and status flag 
# 
data_I
_shelx_title ' 110609e in P-1' 
_shelx_refln_list_code          4 
_shelx_F_calc_maximum      322.39 
_exptl_crystal_F_000       600.00 
_reflns_d_resolution_high  0.8402 
 
loop_ 
 _symmetry_equiv_pos_as_xyz 
 'x, y, z' 
 '-x, -y, -z' 
 
_cell_length_a     9.9591 
_cell_length_b    10.0655 
_cell_length_c    13.9890 
_cell_angle_alpha  69.385 
_cell_angle_beta   72.225 
_cell_angle_gamma  75.038 
 
_shelx_F_squared_multiplier     1.000 
 
loop_ 
 _refln_index_h 
 _refln_index_k 
 _refln_index_l 
 _refln_F_squared_calc 
 _refln_F_squared_meas 
 _refln_F_squared_sigma 
 _refln_observed_status 
   2   0   0    11341.82    14271.38    514.57 o 
   3   0   0     1403.05     1499.90     71.08 o 
   4   0   0      725.92      803.29     50.20 o 
   5   0   0        2.22      -28.09     40.26 o 
   6   0   0     1677.82     2055.75    106.35 o 
   7   0   0     1404.77     1530.85     90.60 o 
   8   0   0     1202.53     1409.24    132.77 o 
   9   0   0      574.98     1085.68    162.90 o 
  10   0   0      102.26      133.29     87.90 o 
  11   0   0       44.09       18.55     82.90 o 
 -10   1   0        1.00      -19.34     74.87 o 
  -9   1   0        7.29      -47.29     38.14 o 
  -8   1   0       10.31      -24.45     40.10 o 
  -7   1   0       13.79        7.74     34.04 o 
  -6   1   0      967.61      800.72     58.72 o 
  -5   1   0     1345.52     1155.42     69.01 o 
  -4   1   0      530.59      399.72     27.70 o 
  -3   1   0     2186.65     1980.79     71.35 o 
  -2   1   0      773.20      691.95     28.98 o 
  -1   1   0     4602.11     4731.61    175.68 o 
   1   1   0     5410.53     5212.47    271.45 o 
   2   1   0     1693.83     1645.30    101.32 o 
   3   1   0      537.38      499.35     48.95 o 
   4   1   0     1851.73     1451.48    106.19 o 
   5   1   0       66.56       69.87     47.37 o 
   6   1   0     1193.34     1002.78     95.27 o 
   7   1   0      198.64      262.37     82.37 o 
   8   1   0       16.12      -48.03     46.71 o 
   9   1   0        0.87      -58.29     50.53 o 
  10   1   0       41.09       74.48     81.32 o 
  11   1   0        9.10      -10.79     79.61 o 
 -10   2   0       45.39       98.99     50.39 o 
  -9   2   0      314.49      437.99     77.83 o 
  -8   2   0      850.81      809.46     68.89 o 
  -7   2   0      967.30     1123.92     77.57 o 
  -6   2   0      660.50      571.64     54.41 o 
  -5   2   0     1779.62     1922.22    132.17 o 
  -4   2   0     1106.46     1459.83     60.42 o 
  -3   2   0     1132.14     1855.77     67.28 o 
  -2   2   0     6314.90     7978.50    294.52 o 
  -1   2   0    15385.90    20221.41    728.24 o 
   0   2   0     8297.09     9482.23    636.07 o 
   1   2   0    25828.85    26871.06   1353.32 o 
   2   2   0     7080.58     8070.69    423.82 o 
   3   2   0    14381.50    14174.36    735.01 o 
   4   2   0     2179.12     2525.97    163.03 o 
   5   2   0      732.93      521.72     63.69 o 
   6   2   0      773.28      780.94     83.95 o 
   7   2   0      157.03      244.74     80.79 o 
   8   2   0      104.51      453.43    102.90 o 
   9   2   0      611.31     1095.94    165.00 o 
  10   2   0       73.09      197.64     89.87 o 
  11   2   0      146.27      153.42    105.92 o 
 -10   3   0       31.03       39.39     55.69 o 
  -9   3   0       66.51       11.69     48.53 o 
  -8   3   0       43.43       43.88     49.98 o 
  -7   3   0      470.00      421.34     73.77 o 
  -6   3   0       68.42       24.38     41.48 o 
  -5   3   0     2046.36     1579.82     89.84 o 
  -4   3   0     5875.04     5363.42    221.09 o 
  -3   3   0    11798.67    11703.82    357.01 o 
  -2   3   0    19945.49    20203.21    610.99 o 
  -1   3   0     6656.11     6101.95    231.74 o 
   0   3   0     1699.26     1422.61     77.96 o 
   1   3   0       11.03       23.42     25.79 o 
   2   3   0       84.26       80.92     35.00 o 
   3   3   0     3635.56     3358.49    199.61 o 
   4   3   0     4325.32     3951.53    237.90 o 
   5   3   0     4956.88     3923.24    243.95 o 
   6   3   0     4108.61     3384.67    225.14 o 
   7   3   0      499.48      460.67    101.58 o 
   8   3   0      359.54      579.35    118.03 o 
   9   3   0      132.48       61.45     71.19 o 
  10   3   0        0.01      -57.50     65.00 o 
  11   3   0        1.53      -21.84     87.63 o 
  -9   4   0       34.90       29.21     66.58 o 
  -8   4   0       90.33       41.74     55.67 o 
  -7   4   0       13.39       36.21     50.00 o 
  -6   4   0      940.97      940.77     74.96 o 
  -5   4   0       70.99      104.24     45.26 o 
  -4   4   0       95.90      124.73     29.01 o 
  -3   4   0      381.18      375.61     39.00 o 
  -2   4   0     1417.85     1636.41     67.24 o 
  -1   4   0      700.78      700.37     44.66 o 
   0   4   0     1376.99     1277.76    187.24 o 
   1   4   0      229.79      210.56     36.96 o 
   2   4   0      284.62      374.09     64.34 o 
   3   4   0     2050.02     2016.62    136.71 o 
   4   4   0     2044.16     1903.59    136.98 o 
   5   4   0      190.81      212.64     66.71 o 
   6   4   0      340.26      640.01    109.61 o 
   7   4   0        0.13       -3.03     46.71 o 
   8   4   0       27.85      -16.71     52.37 o 
   9   4   0       29.49        9.21     71.58 o 
  10   4   0       14.68      -20.26     68.55 o 
  11   4   0        6.27      -27.50     69.87 o 
  -9   5   0      247.16       73.95     56.97 o 
  -8   5   0       99.04       24.47     50.92 o 
  -7   5   0        4.46      -23.55     60.92 o 
  -6   5   0       38.15      -56.71     72.24 o 
  -5   5   0     1466.28     1212.21     85.35 o 
  -4   5   0     2817.13     2352.99    124.96 o 
  -3   5   0     5619.23     5440.69    184.06 o 
  -2   5   0    12179.55    11284.32    353.36 o 
  -1   5   0     5186.61     4843.43    197.79 o 
   0   5   0     7980.24     6811.77    267.80 o 
   1   5   0     2239.08     1707.75    105.33 o 
   2   5   0      143.62      182.24     54.08 o 
   3   5   0     1198.06     1231.08    100.92 o 
   4   5   0     1673.96     1523.85    121.84 o 
   5   5   0     2119.60     1867.93    146.19 o 
   6   5   0     1712.13     1304.24    123.16 o 
   7   5   0     2888.57     2389.00    189.08 o 
   8   5   0      759.27      882.52    153.95 o 
   9   5   0      375.37      357.11    114.61 o 
  10   5   0      139.73      179.21     96.32 o 
  -8   6   0       64.40       13.42     55.26 o 
  -7   6   0      120.78       26.97     46.45 o 
  -6   6   0      271.30      217.50    110.66 o 
  -5   6   0       72.26      206.85    107.63 o 
  -4   6   0      155.50      228.82    111.98 o 
  -3   6   0      182.17      150.00     90.79 o 
  -2   6   0      232.60      226.16     47.52 o 
  -1   6   0      688.57      686.41    168.82 o 
   0   6   0       27.20       -9.65     28.48 o 
   1   6   0       80.86      138.21    104.87 o 
   2   6   0     1273.32     1199.07     75.49 o 
   3   6   0       15.44       14.21     45.00 o 
   4   6   0     1808.96     1617.27    131.45 o 
   5   6   0      190.71      147.37     68.55 o 
   6   6   0       83.21       86.32     69.48 o 
   7   6   0        3.45       54.21     69.87 o 
   8   6   0      105.69      126.19     84.48 o 
   9   6   0        0.05      -51.58     63.95 o 
  10   6   0        1.55      -36.97     78.03 o 
  -7   7   0       64.80        1.18    101.32 o 
  -6   7   0      100.60      142.50    110.66 o 
  -5   7   0       15.55      -40.13     82.24 o 
  -4   7   0      554.07      608.56    144.87 o 
  -3   7   0     2634.97     2052.28    185.79 o 
  -2   7   0     1547.43     1354.74     89.15 o 
  -1   7   0     1031.10     1039.63    105.00 o 
   0   7   0     4804.04     4543.64    291.58 o 
   1   7   0     2801.31     2148.99    168.03 o 
   2   7   0     1994.82     1712.34    227.04 o 
   3   7   0      648.32      594.55     62.60 o 
   4   7   0      210.86      216.93     61.21 o 
   5   7   0      204.13      146.85     78.82 o 
   6   7   0      524.06      742.38    142.37 o 
   7   7   0      351.32      345.27    107.90 o 
   8   7   0      418.50      365.01    119.74 o 
   9   7   0      458.57      549.22    143.16 o 
  -6   8   0      265.53      285.53    129.61 o 
  -5   8   0      942.47      996.73    190.79 o 
  -4   8   0     1266.32     1303.58    157.77 o 
  -3   8   0      631.86      721.59    153.16 o 
  -2   8   0      389.98      503.83    134.61 o 
  -1   8   0      166.63      210.00     86.45 o 
   0   8   0       12.92        3.16     60.53 o 
   1   8   0       47.13       65.13     64.47 o 
   2   8   0     1110.97     1022.39    114.74 o 
   3   8   0     2951.62     2595.32    208.82 o 
   4   8   0     1788.53     1291.34    142.90 o 
   5   8   0     1043.23      945.12     84.03 o 
   6   8   0      585.78      896.06    187.31 o 
   7   8   0      286.41      311.19    113.03 o 
   8   8   0       42.62       72.76     96.05 o 
   9   8   0        4.62       11.58     92.90 o 
  -5   9   0        6.36      -69.08    104.87 o 
  -4   9   0        3.11      -86.45     96.05 o 
  -3   9   0       53.07       47.11    105.27 o 
  -2   9   0      525.40      656.20    148.95 o 
   0   9   0      320.03      384.09    114.61 o 
   1   9   0      776.52      795.15    105.40 o 
   2   9   0       55.96       56.84     75.00 o 
   3   9   0        0.51      -70.53     71.19 o 
   4   9   0       70.48       49.08     83.29 o 
   5   9   0        0.78       18.16     83.82 o 
   6   9   0       15.88      -95.79     96.32 o 
   7   9   0       25.46      -44.87    123.16 o 
   8   9   0        2.05      -54.21    137.11 o 
  -3  10   0      407.56      487.90    158.29 o 
  -2  10   0     1426.65     1202.66    152.77 o 
  -1  10   0      671.47      709.88    168.03 o 
   0  10   0      163.80      254.74    108.95 o 
   1  10   0        5.78      -58.95     85.26 o 
   2  10   0      732.65      891.33    177.11 o 
   3  10   0      626.14      854.62    174.08 o 
   4  10   0      642.72      705.54    166.71 o 
   5  10   0     1042.23     1131.47    213.69 o 
   6  10   0      645.66      867.78    208.95 o 
   1  11   0      100.29      102.11    112.63 o 
   2  11   0      257.10      312.51    126.32 o 
   3  11   0       38.15      -33.29     82.63 o 
   4  11   0       81.87       64.74    106.05 o 
  -5 -10   1        0.50      -38.29    100.00 o 
  -4 -10   1        0.44      -13.95     88.69 o 
  -3 -10   1        1.29      -16.45     78.42 o 
  -2 -10   1        8.70      142.11     99.87 o 
  -1 -10   1        0.06      -33.68     84.34 o 
   0 -10   1       13.18      -75.79     83.29 o 
   2 -10   1      129.22       75.00    101.58 o 
  -7  -9   1      179.07      207.24    153.82 o 
  -6  -9   1       16.08      -31.58    114.61 o 
  -5  -9   1       40.84       67.63    105.40 o 
  -4  -9   1      166.16      359.48    119.74 o 
  -3  -9   1     1085.03      900.28    118.82 o 
  -2  -9   1     1664.77     1213.71    135.00 o 
  -1  -9   1     2356.08     2163.86    189.87 o 
   0  -9   1     3360.97     2822.69    223.29 o 
   1  -9   1     1195.58     1036.07    119.74 o 
   2  -9   1      524.80      513.69    152.90 o 
   3  -9   1       13.03       -7.11     85.79 o 
   4  -9   1       34.71       -2.24     95.53 o 
  -8  -8   1       42.10       43.62     88.23 o 
  -7  -8   1      125.85       58.04     75.99 o 
  -6  -8   1      503.60      682.51    186.58 o 
  -5  -8   1      545.45      717.38    171.32 o 
  -4  -8   1      334.86      267.64    113.82 o 
  -3  -8   1     1228.67      974.10    118.42 o 
  -2  -8   1       22.74       -0.53     56.71 o 
  -1  -8   1        7.88      -29.21     62.76 o 
   0  -8   1      341.44      336.85    109.74 o 
   1  -8   1      520.39      902.52    147.90 o 
   2  -8   1      381.99      416.65     77.98 o 
   3  -8   1      164.88       86.71     95.13 o 
   4  -8   1      662.78      713.30    162.11 o 
   5  -8   1      110.82       25.66    115.92 o 
   6  -8   1      318.83      756.86    188.69 o 
  -9  -7   1       77.98       34.09     84.68 o 
  -8  -7   1      165.41      209.84     86.70 o 
  -7  -7   1      233.20      293.57     95.33 o 
  -6  -7   1      144.52      107.89     64.74 o 
  -5  -7   1      169.38      209.90     68.48 o 
  -4  -7   1        1.36      -56.81     37.87 o 
  -3  -7   1      974.55      870.81    107.50 o 
  -2  -7   1      483.23      545.80    114.87 o 
  -1  -7   1     3271.93     2760.05    205.93 o 
   0  -7   1     2584.84     2376.23    181.98 o 
   1  -7   1      793.24      970.68    140.40 o 
   2  -7   1     2264.45     1915.48    168.42 o 
   3  -7   1      545.72      774.75    166.19 o 
   4  -7   1       17.84     -104.21     69.48 o 
   5  -7   1        6.25      -39.21     82.90 o 
   6  -7   1      205.56      321.06    135.53 o 
   7  -7   1       57.78       65.00    107.37 o 
 -10  -6   1       14.51      -20.13     86.71 o 
  -9  -6   1        0.98      -88.69     65.66 o 
  -8  -6   1        5.42      -57.24     62.76 o 
  -7  -6   1      217.10      351.06    111.71 o 
  -6  -6   1      842.54      787.52     98.29 o 
  -5  -6   1     1595.18     1522.40    134.34 o 
  -4  -6   1     3214.11     3028.80    153.79 o 
  -3  -6   1     7255.64     7111.30    295.38 o 
  -2  -6   1     5754.09     5570.99    233.74 o 
  -1  -6   1     2903.16     3033.30    169.35 o 
   0  -6   1      618.91      642.25     79.48 o 
   1  -6   1       20.06       29.08     51.45 o 
   2  -6   1      253.27      385.80     67.04 o 
   3  -6   1     4124.05     4288.63    434.94 o 
   4  -6   1     2533.03     2328.86    200.00 o 
   5  -6   1     2446.08     2648.21    220.93 o 
   6  -6   1     1458.62     1281.47    148.29 o 
   7  -6   1      173.08      117.63     98.16 o 
   8  -6   1       72.84       25.92     62.24 o 
 -10  -5   1       21.91      -62.90     62.63 o 
  -9  -5   1        9.89      103.55     75.92 o 
  -8  -5   1        2.76       14.21     68.29 o 
  -7  -5   1       23.09       36.71     69.08 o 
  -6  -5   1       44.45       97.11     60.79 o 
  -5  -5   1        0.39      -53.49     35.66 o 
  -4  -5   1        8.34      -13.68     43.69 o 
  -3  -5   1       59.18       10.32     30.14 o 
  -2  -5   1       68.70       96.48     35.17 o 
  -1  -5   1      151.87      200.70     40.75 o 
   0  -5   1       76.05      140.95     36.22 o 
   1  -5   1       81.16       23.70     43.42 o 
   2  -5   1        8.54       24.71     26.29 o 
   3  -5   1      178.93      235.41     37.34 o 
   4  -5   1       85.47      136.96     48.29 o 
   5  -5   1      107.13       50.40     73.29 o 
   6  -5   1       22.62      -51.58     71.98 o 
   7  -5   1       99.32       17.50     74.74 o 
   8  -5   1       43.29      -14.08     50.53 o 
   9  -5   1        0.02      -56.58     60.26 o 
 -10  -4   1       65.67      106.45     80.40 o 
  -9  -4   1      264.92      508.69    132.77 o 
  -8  -4   1        9.62       20.13     61.32 o 
  -7  -4   1       63.64       53.29     62.63 o 
  -6  -4   1       80.58       79.48     63.29 o 
  -5  -4   1     4289.67     3457.17    225.27 o 
  -4  -4   1     4917.46     4915.10    290.93 o 
  -3  -4   1     6839.67     7108.43    391.98 o 
  -2  -4   1    14570.81    14636.16    546.43 o 
  -1  -4   1     5828.09     6562.26    530.34 o 
   0  -4   1    10947.31    11362.36    812.25 o 
   1  -4   1     2033.40     2844.40    178.29 o 
   2  -4   1      749.22      673.96     40.85 o 
   3  -4   1      746.30      668.58     38.04 o 
   4  -4   1     4029.53     4937.03    168.47 o 
   5  -4   1     1957.56     2328.28    122.09 o 
   6  -4   1     2725.46     2894.89    184.67 o 
   7  -4   1     1157.72     1354.02    143.82 o 
   8  -4   1      660.68      464.88    116.45 o 
   9  -4   1      139.38       97.63     84.61 o 
 -10  -3   1       65.04      -24.47     69.48 o 
  -9  -3   1       79.50       49.61     71.19 o 
  -8  -3   1      582.05      543.30    119.34 o 
  -7  -3   1      477.51      666.07    118.69 o 
  -6  -3   1      724.73      636.20    107.37 o 
  -5  -3   1     2084.88     1747.27    134.61 o 
  -4  -3   1       30.84       29.34     40.00 o 
  -3  -3   1     1041.97     1058.97     84.34 o 
  -2  -3   1       50.71       49.34     27.11 o 
  -1  -3   1     1123.51      902.04     83.42 o 
   0  -3   1       18.61       13.82     28.03 o 
   1  -3   1    11349.79    10948.17    428.69 o 
   2  -3   1    11383.38    11079.04    337.91 o 
   3  -3   1     2078.00     2049.75     76.88 o 
   4  -3   1     5061.87     4601.98    154.60 o 
   5  -3   1      125.15      137.89     32.48 o 
   6  -3   1       15.70      -29.41     31.25 o 
   7  -3   1       13.10      -33.14     36.47 o 
   8  -3   1      242.75      239.33    112.04 o 
   9  -3   1       38.02       81.50     58.28 o 
  10  -3   1       66.26        7.89     64.08 o 
 -11  -2   1       27.09        9.87     68.69 o 
 -10  -2   1       81.51      123.29     83.69 o 
  -9  -2   1      150.07      118.82     73.95 o 
  -8  -2   1      166.87      205.40     82.11 o 
  -7  -2   1      155.34      134.74     71.98 o 
  -6  -2   1      233.63      430.40     93.29 o 
  -5  -2   1     1007.07     1005.55     91.84 o 
  -4  -2   1     1016.62      847.39     78.16 o 
  -3  -2   1     6185.80     6762.11    368.82 o 
  -2  -2   1      563.79      424.88     41.97 o 
  -1  -2   1      617.76      562.68     32.88 o 
   0  -2   1     9835.36    12034.85    633.57 o 
   1  -2   1     3668.23     4555.88    249.35 o 
   2  -2   1     6250.23     7922.58    394.80 o 
   3  -2   1     1011.56     1267.63     50.48 o 
   4  -2   1      606.46      601.17     34.15 o 
   5  -2   1      522.16      507.51     37.81 o 
   6  -2   1     1502.49     1829.27     79.85 o 
   7  -2   1     1426.06     1231.13    106.25 o 
   8  -2   1      178.28      254.83     60.75 o 
   9  -2   1      559.56      862.79    290.73 o 
  10  -2   1       68.61       88.58     60.19 o 
 -11  -1   1       10.91      -21.97     72.90 o 
 -10  -1   1       10.27      -24.47     66.45 o 
  -9  -1   1      103.56        8.82     67.63 o 
  -8  -1   1      274.32      290.14     90.79 o 
  -7  -1   1     2395.66     1957.28    155.66 o 
  -6  -1   1     4110.50     3329.01    220.14 o 
  -5  -1   1     5640.56     4413.25    266.98 o 
  -4  -1   1     5055.79     4109.16    243.56 o 
  -3  -1   1    12395.94    10131.39    535.14 o 
  -2  -1   1     1586.79     1507.66     97.11 o 
  -1  -1   1     3441.55     2967.39    116.83 o 
   0  -1   1       80.72      125.79     26.58 o 
   1  -1   1    24395.83    24660.49   1265.16 o 
   2  -1   1    11132.41    10747.36    320.54 o 
   3  -1   1     9120.47     7952.07    243.47 o 
   4  -1   1    13117.63    11107.05    339.82 o 
   5  -1   1     4702.60     3750.45    187.79 o 
   6  -1   1     4749.35     3666.45    157.66 o 
   7  -1   1      139.88      145.64     46.41 o 
   8  -1   1        0.04      -11.76     38.47 o 
   9  -1   1        0.37        1.43     42.52 o 
  10  -1   1      288.83      294.60     74.15 o 
  11  -1   1      116.57      160.13    104.87 o 
 -10   0   1        3.40      -81.32     58.16 o 
  -9   0   1        3.25       50.79     67.24 o 
  -8   0   1       38.22       59.87     63.16 o 
  -7   0   1       44.51       80.53     61.97 o 
  -6   0   1      119.77      261.45     75.26 o 
  -5   0   1       20.35       -6.85     23.98 o 
  -4   0   1        9.47      -15.95     21.21 o 
  -3   0   1      240.96      344.37     53.82 o 
  -2   0   1      142.57      228.59     28.51 o 
  -1   0   1        1.94       12.24     13.03 o 
   2   0   1       46.39       79.62     14.80 o 
   3   0   1        0.04      -15.08     12.59 o 
   4   0   1       11.49       -0.34     15.70 o 
   5   0   1      240.83      345.80     39.79 o 
   6   0   1      119.96      116.29     38.88 o 
   7   0   1       54.31       78.77     41.91 o 
   8   0   1        6.51       16.74     41.42 o 
   9   0   1       23.92       53.16     66.05 o 
  10   0   1        8.03      -22.37     64.87 o 
  11   0   1       13.53      -51.45     79.61 o 
 -10   1   1        6.60      -75.13     61.97 o 
  -9   1   1        0.77       -3.68     64.47 o 
  -8   1   1       35.03      -24.31     40.04 o 
  -7   1   1     1087.35      811.65     66.84 o 
  -6   1   1     2250.20     1814.67     99.69 o 
  -5   1   1     7335.90     6149.41    411.59 o 
  -4   1   1     9529.19     7800.14    301.97 o 
  -3   1   1     6348.74     5305.16    210.60 o 
  -2   1   1    26987.86    26230.03    937.07 o 
  -1   1   1       11.43       17.52     13.91 o 
   1   1   1      147.35      186.71     30.92 o 
   2   1   1    24533.71    23329.68   1179.23 o 
   3   1   1    10114.85     9473.48    497.51 o 
   4   1   1     8852.47     7399.62    403.30 o 
   5   1   1     9542.41     7512.52    418.03 o 
   6   1   1     6140.49     5500.50    326.06 o 
   7   1   1     2015.28     1441.74    125.66 o 
   8   1   1      157.64       77.11     73.29 o 
   9   1   1       23.80       28.42     68.42 o 
  10   1   1       56.56       -9.87     72.76 o 
  11   1   1       45.64        2.11     77.37 o 
 -10   2   1      156.97      121.48     54.41 o 
  -9   2   1       61.93       58.03     48.48 o 
  -8   2   1      340.62      426.36    164.21 o 
  -7   2   1      587.33      757.13    201.25 o 
  -6   2   1      219.68      255.22     64.80 o 
  -5   2   1      763.01      756.37     55.44 o 
  -4   2   1      115.69      119.28     27.03 o 
  -3   2   1     1940.52     1725.97     88.11 o 
  -2   2   1     2055.12     2439.52    104.48 o 
  -1   2   1    17264.05    21670.85    777.55 o 
   0   2   1     6543.92     6724.21    354.48 o 
   1   2   1     6931.62     6392.23    335.93 o 
   2   2   1    15247.02    15079.51    774.36 o 
   3   2   1     2071.87     2317.81    144.21 o 
   4   2   1     1158.88     1380.69    102.63 o 
   5   2   1      123.93      118.42     52.50 o 
   6   2   1      658.01      604.35     71.58 o 
   7   2   1      460.00      495.14    100.66 o 
   8   2   1      622.41      630.41     84.21 o 
   9   2   1      237.16      404.88    104.61 o 
  10   2   1       58.88       77.11     75.53 o 
  11   2   1       62.13       97.37     90.92 o 
 -10   3   1        7.59      -38.32     40.86 o 
  -9   3   1       34.30       11.04     46.73 o 
  -8   3   1        0.68      -57.74     40.59 o 
  -7   3   1       31.01      -25.13     40.43 o 
  -6   3   1        1.09      -25.80     33.15 o 
  -5   3   1     1888.36     1496.66     88.10 o 
  -4   3   1     1006.74      932.92     45.99 o 
  -3   3   1     5147.81     4908.73    159.24 o 
  -2   3   1    14138.14    13867.94    416.91 o 
  -1   3   1     1758.86     1768.97     66.07 o 
   0   3   1     2868.69     2946.77    173.16 o 
   1   3   1      147.09      133.56     37.76 o 
   2   3   1     4537.80     4589.57    258.43 o 
   3   3   1     1299.47     1171.60     90.00 o 
   4   3   1     9139.65     8781.23    478.56 o 
   5   3   1     2208.62     1969.91    143.03 o 
   6   3   1      741.95      514.22     96.98 o 
   7   3   1     1227.41     1090.55    108.55 o 
   8   3   1       48.48       28.42     52.90 o 
   9   3   1      154.19      121.71     87.76 o 
  10   3   1       26.18       -3.29     73.69 o 
  11   3   1        9.88      -42.63     69.74 o 
  -9   4   1      272.93      132.94    149.21 o 
  -8   4   1      328.10      256.28     67.31 o 
  -7   4   1     1296.66     1174.87    125.53 o 
  -6   4   1     1422.71     1502.99     98.95 o 
  -5   4   1     1780.43     2179.35    118.87 o 
  -4   4   1      556.63      666.63    215.14 o 
  -3   4   1      195.56      262.45     26.74 o 
  -2   4   1     1317.59     1628.46     65.72 o 
  -1   4   1    13049.07    17464.98    641.68 o 
   0   4   1    10035.25    11462.94    430.25 o 
   1   4   1    22064.44    20053.16   1027.92 o 
   2   4   1    15172.92    14625.29    763.70 o 
   3   4   1     7189.17     7067.12    393.03 o 
   4   4   1     9806.35    10711.79    580.27 o 
   5   4   1      154.96      109.48     53.95 o 
   6   4   1        4.57      -24.21     48.03 o 
   7   4   1       23.96       82.50     60.13 o 
   8   4   1      987.08      811.20    102.24 o 
   9   4   1      231.26      450.01    116.84 o 
  10   4   1      319.13      475.01    126.98 o 
  11   4   1      142.54      219.08    110.27 o 
  -9   5   1       28.45       30.13     49.87 o 
  -8   5   1       26.05      -33.03     39.74 o 
  -7   5   1        0.12      -44.05     43.36 o 
  -6   5   1        5.63      -21.63     47.09 o 
  -5   5   1      454.19      579.28     85.24 o 
  -4   5   1      102.28      124.06     48.09 o 
  -3   5   1      118.55      165.28     34.31 o 
  -2   5   1       54.22       30.22     35.15 o 
  -1   5   1        8.69       25.43     37.24 o 
   0   5   1        2.54       -4.27     25.29 o 
   1   5   1       73.37      -24.34     30.53 o 
   2   5   1      114.87      112.77     49.08 o 
   3   5   1       44.89       11.84     42.37 o 
   4   5   1       21.87      -14.21     39.61 o 
   5   5   1      149.94       98.42     55.92 o 
   6   5   1       13.09       10.13     51.45 o 
   7   5   1        7.97       23.55     64.74 o 
   8   5   1       33.25       -9.08     60.26 o 
   9   5   1       37.80        6.84     73.03 o 
  10   5   1        8.22      -17.11     70.40 o 
  11   5   1        0.45      -58.69     77.63 o 
  -8   6   1       86.17       38.16     69.74 o 
  -7   6   1      497.97      250.93     84.48 o 
  -6   6   1     1013.93     1250.55    146.58 o 
  -5   6   1     1210.75     1261.60    143.42 o 
  -4   6   1     2258.21     2403.96    216.25 o 
  -3   6   1      235.50      255.29     58.43 o 
  -2   6   1      193.22      178.31     45.28 o 
  -1   6   1      393.87      427.56     89.15 o 
   0   6   1     2892.67     3019.47    263.36 o 
   1   6   1     5838.21     5103.28    213.68 o 
   2   6   1    16568.65    15498.21    818.17 o 
   3   6   1     9068.71     9092.29    506.46 o 
   4   6   1     3153.67     3178.09    214.74 o 
   5   6   1     1802.62     1905.43    154.87 o 
   6   6   1      404.45      561.59    119.21 o 
   7   6   1        8.75       12.24     63.55 o 
   8   6   1       17.83       -3.82     63.69 o 
   9   6   1       75.13       14.87     71.32 o 
  10   6   1      147.98       88.29     97.90 o 
  -7   7   1       69.88        3.42     37.90 o 
  -6   7   1        0.61       -2.37     99.61 o 
  -5   7   1        1.41       30.53     95.40 o 
  -4   7   1      447.04      639.75    143.82 o 
  -3   7   1     2415.18     2362.81    204.48 o 
  -2   7   1     1068.14      833.83    107.11 o 
  -1   7   1     2098.60     2039.65    153.95 o 
   0   7   1     4266.51     3581.66    186.39 o 
   1   7   1      454.67      509.12     70.24 o 
   2   7   1      944.14      786.64     85.20 o 
   3   7   1       36.93       61.71     56.84 o 
   4   7   1      606.07      982.12    141.58 o 
   5   7   1      257.87      359.35     93.82 o 
   6   7   1      555.92      903.70    146.32 o 
   7   7   1      252.92      248.56     99.48 o 
   8   7   1      201.91      225.27     97.50 o 
   9   7   1      177.43      158.69    102.37 o 
  10   7   1       26.51      -76.84     75.92 o 
  -6   8   1       92.47      188.42    120.66 o 
  -5   8   1      418.12      551.72    155.00 o 
  -4   8   1      192.06      183.56    110.27 o 
  -3   8   1       78.35      118.95     93.55 o 
  -2   8   1      847.56      867.12    159.48 o 
  -1   8   1      213.70      179.49     65.19 o 
   0   8   1      317.39      261.98     87.24 o 
   1   8   1        0.94      -55.13     53.69 o 
   2   8   1     1813.73     1482.79    137.63 o 
   3   8   1      702.50      898.70    153.03 o 
   4   8   1      982.07      980.15    106.58 o 
   5   8   1     1075.31     1159.89    121.98 o 
   6   8   1      226.59      304.61    101.84 o 
   7   8   1      272.37      449.48    123.29 o 
   8   8   1        4.35      -19.34     83.42 o 
   9   8   1        0.49      -18.03     91.19 o 
  -5   9   1        4.42        1.58    118.29 o 
  -4   9   1        5.56        8.68    105.40 o 
  -3   9   1      426.22      467.11    148.03 o 
  -2   9   1     1131.60     1366.21    208.29 o 
  -1   9   1     3193.34     2484.39    213.03 o 
   0   9   1     3127.29     2869.40    219.87 o 
   1   9   1     2295.06     1659.77    151.58 o 
   2   9   1     1337.23     1147.00    126.45 o 
   3   9   1      227.68      453.04    118.82 o 
   4   9   1       73.92       80.79     84.74 o 
   5   9   1       24.06       -1.18     83.69 o 
   7   9   1      284.45      341.19    126.19 o 
   8   9   1      528.94      811.33    169.21 o 
  -3  10   1       86.07       51.32     97.63 o 
  -2  10   1       31.47      -11.32     91.05 o 
  -1  10   1        1.99      -54.87     94.87 o 
   1  10   1        8.10      -62.50     67.11 o 
   2  10   1       36.24       11.71     81.58 o 
   3  10   1        7.47       12.24     87.76 o 
   4  10   1        3.15      -38.29     80.92 o 
   5  10   1        9.43      -50.00     90.53 o 
   6  10   1        0.23       90.66    113.29 o 
   7  10   1       13.13       69.61    142.77 o 
  -1  11   1      288.81      286.19    142.63 o 
   2  11   1      903.54     1283.71    201.58 o 
   3  11   1      553.01      735.01    163.29 o 
   4  11   1      194.12      232.24    123.42 o 
   5  11   1        2.34      -65.66    100.13 o 
  -5 -10   2      302.71      403.96    153.42 o 
  -4 -10   2      248.43      173.56    124.34 o 
  -3 -10   2      337.90      404.35    137.24 o 
  -2 -10   2        2.77      -15.40     91.45 o 
  -1 -10   2      133.39      187.90    103.29 o 
   0 -10   2      469.79      592.91    146.71 o 
   2 -10   2      607.89      485.27    151.71 o 
  -6  -9   2        1.77      -48.95    120.40 o 
  -5  -9   2       99.63       25.66    114.61 o 
  -4  -9   2       46.35      -11.71     87.37 o 
  -3  -9   2       20.36       41.32     89.08 o 
  -2  -9   2       90.93      329.22    129.48 o 
  -1  -9   2      205.51      225.66    104.08 o 
   0  -9   2      111.58      187.64    104.74 o 
   1  -9   2      357.46      437.11    128.16 o 
   2  -9   2        5.09       -9.21     92.63 o 
   3  -9   2        0.43       -6.84    106.05 o 
   4  -9   2        0.05      -34.47     93.29 o 
  -8  -8   2       82.86       85.66    157.77 o 
  -7  -8   2      297.08      339.61    181.45 o 
  -6  -8   2      449.25      450.93    163.69 o 
  -5  -8   2      842.78     1289.76    216.19 o 
  -4  -8   2     1483.20     1317.26    151.58 o 
  -3  -8   2      876.39     1223.71    186.71 o 
  -2  -8   2       85.94      116.45     86.05 o 
  -1  -8   2       47.86      102.11     74.48 o 
   0  -8   2      452.07      585.80    127.63 o 
   1  -8   2      519.86      982.26    160.13 o 
   2  -8   2      987.93      840.28    102.11 o 
   3  -8   2     1245.61     1210.68    150.53 o 
   4  -8   2     1340.71     1218.18    154.87 o 
   5  -8   2      485.31      503.04    151.32 o 
   6  -8   2      300.83      389.35    147.77 o 
  -8  -7   2      115.25      170.70     88.62 o 
  -7  -7   2      122.54      186.93     81.42 o 
  -6  -7   2       28.69        4.97     60.49 o 
  -5  -7   2      126.27      178.29    107.37 o 
  -4  -7   2      232.15      263.56    110.92 o 
  -3  -7   2     1239.56      963.84    115.79 o 
  -2  -7   2     1660.69     1210.95    126.84 o 
  -1  -7   2     4712.40     4168.37    283.69 o 
   0  -7   2     1886.06     1483.19    137.77 o 
   1  -7   2      819.93      735.54     91.71 o 
   2  -7   2     1953.87     2047.80    162.37 o 
   3  -7   2      912.53      771.80    179.61 o 
   4  -7   2       31.53      -29.87     77.76 o 
   5  -7   2      134.80      136.84    106.84 o 
   6  -7   2      173.20      209.74    133.56 o 
   7  -7   2      212.81      207.24    143.69 o 
  -9  -6   2       17.77        5.11     70.64 o 
  -8  -6   2        0.75      -35.24     62.99 o 
  -7  -6   2       14.13      -41.12     57.54 o 
  -6  -6   2       72.07      123.38     62.31 o 
  -5  -6   2     1015.35      976.87     80.90 o 
  -4  -6   2       79.05       58.61     50.07 o 
  -3  -6   2      702.05      606.45    137.96 o 
  -2  -6   2      196.84      164.35     83.69 o 
  -1  -6   2       87.83      167.24     78.16 o 
   0  -6   2      538.32      532.12    104.61 o 
   1  -6   2      299.58      285.01     82.24 o 
   2  -6   2      511.14      520.14     68.69 o 
   3  -6   2      527.91      694.68     84.91 o 
   4  -6   2      320.52      646.20    150.92 o 
   5  -6   2      202.76      210.00    106.84 o 
   6  -6   2      154.21      176.98    106.84 o 
   7  -6   2       80.16       48.95     91.58 o 
   8  -6   2       18.94       43.55     62.37 o 
 -10  -5   2       80.18       45.40     87.11 o 
  -9  -5   2      197.49      416.99    100.02 o 
  -8  -5   2      838.50     1237.65    146.39 o 
  -7  -5   2      938.58     1176.97    134.45 o 
  -6  -5   2     1199.51     1768.98    247.24 o 
  -5  -5   2     1041.95      861.49    111.32 o 
  -4  -5   2      255.53      354.85     63.94 o 
  -3  -5   2     1396.59     1097.48     71.59 o 
  -2  -5   2     3541.32     2902.15    178.75 o 
  -1  -5   2     9368.26     8189.88    392.51 o 
   0  -5   2     5634.45     5153.11    209.48 o 
   1  -5   2    10936.79    10008.36    557.64 o 
   2  -5   2     5248.16     4978.26    296.06 o 
   3  -5   2     1611.91     1435.19     85.31 o 
   4  -5   2     2208.23     2021.72    110.25 o 
   5  -5   2        0.66     -101.84     67.90 o 
   6  -5   2        1.14      -94.87     70.00 o 
   7  -5   2       76.86       47.37    101.58 o 
   8  -5   2      622.66      373.03    107.63 o 
   9  -5   2      192.77      114.08     90.13 o 
 -10  -4   2        0.69        3.03     66.84 o 
  -9  -4   2        7.63        4.74     65.26 o 
  -8  -4   2       13.88       11.05     66.45 o 
  -7  -4   2      116.28       81.32     68.16 o 
  -6  -4   2       31.24       14.61     59.21 o 
  -5  -4   2      570.81      625.14    106.45 o 
  -4  -4   2      737.42      781.01     60.58 o 
  -3  -4   2      493.63      497.22     60.97 o 
  -2  -4   2      246.20      369.17    130.20 o 
  -1  -4   2     1812.34     1962.21     92.01 o 
   0  -4   2       24.35       18.65     18.71 o 
   1  -4   2      740.61      844.23     77.37 o 
   2  -4   2      105.97       94.16     46.51 o 
   3  -4   2      828.54      892.54     86.97 o 
   4  -4   2      197.20      235.97     36.18 o 
   5  -4   2     1468.77     1678.24     74.99 o 
   6  -4   2        0.34       19.34     67.24 o 
   7  -4   2       76.16       52.24     83.95 o 
   8  -4   2      168.59      164.08     99.87 o 
   9  -4   2        9.86      -41.97     73.55 o 
 -10  -3   2       56.79      -13.16     69.08 o 
  -9  -3   2      206.64      126.84     85.13 o 
  -8  -3   2      165.59      170.40     87.63 o 
  -7  -3   2     1085.89      988.70    105.92 o 
  -6  -3   2     1566.20     1074.36    104.61 o 
  -5  -3   2     1095.41      883.83     87.90 o 
  -4  -3   2     1054.30      762.91     75.00 o 
  -3  -3   2       46.50       27.42     28.47 o 
  -2  -3   2      510.66      416.16     34.30 o 
  -1  -3   2      899.33      771.55     44.19 o 
   0  -3   2     6415.80     5663.53    323.30 o 
   1  -3   2    16229.24    15819.40    834.75 o 
   2  -3   2    15845.93    15449.38    563.76 o 
   3  -3   2     9468.00     9800.15    303.31 o 
   4  -3   2     2307.99     2234.64     85.28 o 
   5  -3   2       60.92       46.18     26.33 o 
   6  -3   2      352.01      398.82     63.75 o 
   7  -3   2       25.02       23.17     43.81 o 
   8  -3   2      190.35      164.63     63.31 o 
   9  -3   2      118.30       95.53     88.69 o 
  10  -3   2      174.08      159.87     91.58 o 
 -10  -2   2      138.55       87.90     81.32 o 
  -9  -2   2       49.42      140.13     81.05 o 
  -8  -2   2        2.27      -45.66     57.37 o 
  -7  -2   2      112.27       96.05     63.69 o 
  -6  -2   2      356.85      366.06     87.50 o 
  -5  -2   2      713.15      710.54     76.98 o 
  -4  -2   2     7497.75     7923.19    437.64 o 
  -3  -2   2     7900.07     7384.10    401.98 o 
  -2  -2   2     9003.99    10594.42    397.76 o 
  -1  -2   2     7339.32     8639.86    323.18 o 
   0  -2   2     8049.47     9495.19    509.22 o 
   1  -2   2     2160.73     2806.64    165.27 o 
   2  -2   2     3169.53     4381.83    139.43 o 
   3  -2   2      752.74      829.30     38.39 o 
   4  -2   2     4483.37     5460.49    240.18 o 
   5  -2   2     1330.31     1327.60     60.12 o 
   6  -2   2     1729.45     2355.91     95.21 o 
   7  -2   2     1577.64     1430.11    105.46 o 
   8  -2   2     1045.55     1111.72    174.28 o 
   9  -2   2      153.26      250.33     78.88 o 
  10  -2   2       98.93       10.58     59.50 o 
 -10  -1   2        1.61       12.50     79.34 o 
  -9  -1   2        2.08      -52.24     52.63 o 
  -8  -1   2       16.18       26.18     58.95 o 
  -7  -1   2      321.23      321.19     89.61 o 
  -6  -1   2        8.45       52.24     49.21 o 
  -5  -1   2      502.72      694.22    102.24 o 
  -4  -1   2      187.47      290.80     63.16 o 
  -3  -1   2      286.15      279.74     56.97 o 
  -2  -1   2    10724.98     9820.22    367.04 o 
  -1  -1   2      906.31      910.71     45.28 o 
   0  -1   2     2540.90     2567.29    148.56 o 
   1  -1   2     3901.53     4068.37    222.77 o 
   2  -1   2     6497.59     6462.26    197.92 o 
   3  -1   2      267.81      278.77     32.24 o 
   4  -1   2     1690.06     1593.99     63.18 o 
   5  -1   2     1452.33     1330.27     59.70 o 
   6  -1   2       32.47       31.68     28.09 o 
   7  -1   2       29.62       -1.24     30.52 o 
   8  -1   2       54.12       52.62     46.24 o 
   9  -1   2        0.29      -34.76     40.11 o 
  10  -1   2        6.17      -23.26     44.00 o 
  11  -1   2        0.07       35.71     59.17 o 
 -10   0   2      107.43      137.77     94.87 o 
  -9   0   2      374.20      712.25    138.16 o 
  -8   0   2      392.80      553.04    117.90 o 
  -7   0   2      186.41      364.22     97.37 o 
  -6   0   2       85.20       17.37     48.42 o 
  -5   0   2      147.73      110.27     54.08 o 
  -4   0   2     1381.72     1194.23     96.71 o 
  -3   0   2     5606.48     6501.05    356.98 o 
  -2   0   2      107.98      181.29     26.98 o 
  -1   0   2   103937.80   126772.98   5067.99 o 
   0   0   2    36693.30    50316.26   1798.33 o 
   1   0   2    15210.63    19956.32   1026.07 o 
   2   0   2    10626.47    12646.30    374.34 o 
   3   0   2       30.87       50.19     15.46 o 
   4   0   2      743.07      850.07     40.84 o 
   5   0   2     3168.88     3848.89    133.98 o 
   6   0   2     5106.46     5774.94    194.53 o 
   7   0   2     3462.72     3841.22    172.45 o 
   8   0   2     3070.33     3535.84    166.67 o 
   9   0   2      516.12      781.58     94.60 o 
  10   0   2       46.90       47.90     75.92 o 
  11   0   2      122.07      111.98     89.08 o 
 -10   1   2        0.90       -8.16     81.98 o 
  -9   1   2        9.15      -12.76     63.29 o 
  -8   1   2        0.75      -38.16     56.32 o 
  -7   1   2      247.56      241.39     58.76 o 
  -6   1   2      400.23      554.09    101.52 o 
  -5   1   2      377.85      451.10     61.22 o 
  -4   1   2      962.74      903.33     57.73 o 
  -3   1   2      154.08      116.25     29.48 o 
  -2   1   2     4825.24     4666.47    182.64 o 
  -1   1   2     2859.42     2851.73    143.16 o 
   0   1   2      822.71      761.59     55.13 o 
   1   1   2     4616.78     4620.64    176.45 o 
   2   1   2     2280.90     1998.13     86.92 o 
   3   1   2     3581.92     3213.90    107.56 o 
   4   1   2       14.90        6.33     15.38 o 
   5   1   2     1599.36     1411.29     87.14 o 
   6   1   2      863.11      694.80    128.29 o 
   7   1   2       22.52       20.40     52.63 o 
   8   1   2       15.00       -0.79     52.90 o 
   9   1   2      101.04      165.27     90.13 o 
  10   1   2       62.10       99.34     81.32 o 
  11   1   2       17.16      -58.16     65.13 o 
 -10   2   2       63.03      117.63    107.90 o 
  -9   2   2      250.68      173.04     83.75 o 
  -8   2   2      324.26      470.97    106.05 o 
  -7   2   2      286.56      380.51     68.44 o 
  -6   2   2      358.05      483.70    105.20 o 
  -5   2   2      490.58      562.28     49.41 o 
  -4   2   2        4.91      180.00     46.58 o 
  -3   2   2     3799.15     3858.42    161.89 o 
  -2   2   2    13723.96    17585.46    639.52 o 
  -1   2   2     4843.03     6850.23    257.58 o 
   0   2   2    27233.35    31490.21   1542.33 o 
   1   2   2     8740.59     9197.29    482.90 o 
   2   2   2    17101.50    17894.18    916.99 o 
   3   2   2     5209.93     6664.48    363.43 o 
   4   2   2     2661.11     2997.56    185.27 o 
   5   2   2     1728.66     1746.61    127.24 o 
   6   2   2     1439.88     1442.00    118.29 o 
   7   2   2      305.99      399.09     91.19 o 
   8   2   2     1968.96     1723.72    147.77 o 
   9   2   2      317.84      646.46    130.79 o 
  10   2   2      468.12      952.52    159.74 o 
  11   2   2      138.81       40.40     81.84 o 
  -9   3   2       37.21       16.78     39.08 o 
  -8   3   2      228.68       95.10     53.06 o 
  -7   3   2       37.49      -33.62     40.96 o 
  -6   3   2      797.76      814.57     92.85 o 
  -5   3   2     2353.44     2059.76    111.41 o 
  -4   3   2     4488.46     3653.47    163.58 o 
  -3   3   2    14027.11    13363.69    708.96 o 
  -2   3   2     5150.89     4537.28    185.29 o 
  -1   3   2     4483.07     4289.29    204.81 o 
   0   3   2       46.94       -8.95     28.03 o 
   1   3   2       11.25       27.76     31.71 o 
   3   3   2     7743.22     7501.86    411.19 o 
   4   3   2    12071.03    11283.25    604.75 o 
   5   3   2    11206.50    10378.37    565.80 o 
   6   3   2     2437.34     2487.16    175.92 o 
   7   3   2      795.75      863.70    130.40 o 
   8   3   2      343.45      354.48     99.61 o 
   9   3   2        0.28      -24.47     60.26 o 
  10   3   2        2.46      -32.63     61.58 o 
  11   3   2       84.41      132.37     92.90 o 
  -9   4   2       46.50       34.49     55.00 o 
  -8   4   2        0.17      -18.66     47.30 o 
  -7   4   2      371.09      359.37    172.96 o 
  -6   4   2       44.06       20.84     46.32 o 
  -5   4   2        0.16      -41.08     35.39 o 
  -4   4   2      241.14      228.67     52.49 o 
  -3   4   2     2347.41     2567.29     93.58 o 
  -2   4   2       22.96       50.17     20.18 o 
  -1   4   2     1235.36     1410.52     77.74 o 
   0   4   2      408.44      381.19     49.47 o 
   1   4   2      724.76      709.36     69.61 o 
   2   4   2      291.95      177.11     55.00 o 
   3   4   2     1836.40     1977.93    138.95 o 
   4   4   2      173.00      215.79     63.95 o 
   5   4   2     1865.66     1769.64    137.24 o 
   6   4   2        3.23      -31.32     43.29 o 
   7   4   2        2.08      -22.76     45.53 o 
   8   4   2       51.08       61.97     66.58 o 
   9   4   2      207.63      320.40    104.74 o 
  10   4   2       15.62      -25.92     63.69 o 
  11   4   2       52.53       85.92     88.82 o 
  -8   5   2       16.22      -45.35     48.32 o 
  -7   5   2       43.18      -44.28     47.46 o 
  -6   5   2      430.18      547.39     92.05 o 
  -5   5   2     1399.89     1156.96     86.59 o 
  -4   5   2     3261.46     2941.31    148.18 o 
  -3   5   2     9542.72     8900.40    356.27 o 
  -2   5   2     5651.37     5477.43    209.20 o 
  -1   5   2     8125.35     7816.76    396.99 o 
   0   5   2     4266.01     4212.32    254.74 o 
   1   5   2      491.73      441.98     56.45 o 
   3   5   2     3964.92     3631.91    228.16 o 
   4   5   2     6189.62     5856.70    346.19 o 
   5   5   2     3516.04     3283.88    221.19 o 
   6   5   2     6740.87     6199.73    375.67 o 
   7   5   2     1711.00     1446.08    134.74 o 
   8   5   2      805.76      993.18    161.06 o 
   9   5   2      398.97      314.22    108.95 o 
  10   5   2        8.91       -8.95     74.34 o 
  11   5   2        3.58       -3.95     78.95 o 
  -8   6   2       38.74       18.03     52.37 o 
  -7   6   2      192.22       43.29     65.79 o 
  -6   6   2       79.70       96.23     58.03 o 
  -5   6   2       39.46       32.33     57.30 o 
  -4   6   2      109.50      121.93     57.40 o 
  -3   6   2      140.64      176.67     72.04 o 
  -2   6   2      287.06      379.07     91.74 o 
  -1   6   2      431.63      515.45     46.64 o 
   0   6   2      234.87      288.23     52.54 o 
   1   6   2     2099.15     1702.40    132.24 o 
   2   6   2      127.75      152.24     64.47 o 
   3   6   2     2343.90     2128.46    155.53 o 
   4   6   2      298.61      348.16     89.34 o 
   5   6   2      247.69      340.53     96.45 o 
   6   6   2       72.55       64.47     57.63 o 
   7   6   2      344.02      435.27    107.50 o 
   8   6   2       18.64      -43.16     64.08 o 
   9   6   2        1.59      -21.32     76.32 o 
  10   6   2       77.73       43.42     82.63 o 
  -7   7   2       51.44       28.68     53.55 o 
  -6   7   2        1.89       19.74    105.00 o 
  -5   7   2      167.99      256.19    113.42 o 
  -4   7   2     1363.34     1336.61    149.21 o 
  -3   7   2     2112.94     1700.17    162.50 o 
  -2   7   2      839.77      779.89     66.56 o 
  -1   7   2     2770.09     2578.32    107.13 o 
   0   7   2     3362.20     2963.17    142.43 o 
   1   7   2     2135.62     1759.28    113.82 o 
   2   7   2      618.99      691.33    112.90 o 
   3   7   2      270.88      360.67     85.66 o 
   4   7   2      776.97      638.83     82.76 o 
   5   7   2     1307.13     1081.60    112.50 o 
   6   7   2      804.07      808.70    100.79 o 
   7   7   2      493.64      601.20    135.66 o 
   8   7   2     1445.55     1336.61    146.58 o 
   9   7   2      305.55      400.01    130.00 o 
  10   7   2       33.35       -3.68     84.21 o 
  -6   8   2      403.51      583.17    157.24 o 
  -5   8   2     1051.44     1316.34    161.32 o 
  -4   8   2      365.70      719.88    165.27 o 
  -3   8   2      216.27      383.03    123.16 o 
  -2   8   2       60.74       40.92     88.03 o 
  -1   8   2      316.56      367.38    110.53 o 
   0   8   2       99.18       81.71     71.19 o 
   1   8   2      918.82      889.62     69.07 o 
   2   8   2     4013.39     3153.92    154.72 o 
   3   8   2     3088.03     2740.06    196.32 o 
   4   8   2     2361.85     2182.94    173.42 o 
   5   8   2      865.19      744.09     96.58 o 
   6   8   2      584.67      773.83    145.53 o 
   7   8   2       89.98       48.82     83.55 o 
   8   8   2       12.00      -27.50     79.21 o 
   9   8   2      116.68      116.05    101.05 o 
  -5   9   2       22.42       20.00    114.34 o 
  -4   9   2      161.01      181.06    117.63 o 
  -3   9   2      130.89      228.82    120.79 o 
  -2   9   2      133.68      195.27    104.34 o 
  -1   9   2       44.32       15.53     79.48 o 
   0   9   2     1538.88     1413.58    136.19 o 
   1   9   2       25.29        8.55     64.08 o 
   2   9   2        0.20      -27.37     57.24 o 
   3   9   2      116.38      122.50     80.92 o 
   5   9   2       23.58       59.87     69.08 o 
   6   9   2      244.97      404.09    124.21 o 
   7   9   2       76.46      137.63     99.48 o 
   8   9   2       11.54       70.00     96.45 o 
   9   9   2       12.43       40.26     92.77 o 
  -3  10   2      832.76     1374.11    218.03 o 
  -2  10   2      601.16      731.73    166.85 o 
  -1  10   2      204.50      144.35    113.82 o 
   0  10   2        8.95      -91.71     69.08 o 
   1  10   2     1184.83     1079.89    126.45 o 
   2  10   2     1172.41      910.94    114.61 o 
   3  10   2     1122.36      971.99    123.69 o 
   4  10   2     1607.05     1407.40    152.37 o 
   5  10   2     1157.03     1316.34    226.98 o 
  -1  11   2      154.13      137.90    108.95 o 
   0  11   2       89.67      130.92    106.05 o 
   2  11   2       33.40       33.55     96.45 o 
   3  11   2       90.99       72.63     86.45 o 
   4  11   2       82.00       27.50     93.42 o 
   5  11   2       12.89     -119.61     86.45 o 
  -3 -10   3        0.30      -52.90     94.08 o 
  -2 -10   3       14.70       18.03     99.74 o 
  -1 -10   3       11.13      -33.82     92.63 o 
   0 -10   3        1.97       43.55     96.71 o 
   1 -10   3       36.03      -27.11     96.84 o 
  -6  -9   3       26.67      -31.84    121.19 o 
  -5  -9   3       87.25      -84.87    111.84 o 
  -4  -9   3      548.68      585.67    162.24 o 
  -3  -9   3      910.99     1149.76    198.29 o 
  -2  -9   3     1072.83     1352.66    205.27 o 
  -1  -9   3     2180.14     1558.58    162.37 o 
   0  -9   3     1096.23     1336.08    205.93 o 
   1  -9   3      440.59      616.20    143.42 o 
   2  -9   3       88.34      138.82    104.21 o 
   3  -9   3      136.91       42.90    112.50 o 
   4  -9   3       65.25      -27.24    100.27 o 
  -7  -8   3      162.60      201.06    154.87 o 
  -6  -8   3      208.92      250.27    145.00 o 
  -5  -8   3      114.78      119.61    119.87 o 
  -4  -8   3      506.82      427.11    142.24 o 
  -3  -8   3       85.50       55.66     89.74 o 
  -2  -8   3        8.07      -23.16     70.26 o 
  -1  -8   3       63.67       68.95     82.76 o 
   0  -8   3      216.00      324.22    107.11 o 
   1  -8   3      682.51      779.23    155.79 o 
   2  -8   3      360.52      505.27    118.42 o 
   3  -8   3      716.72      962.26    187.50 o 
   4  -8   3       91.02       77.37    105.27 o 
   5  -8   3      313.66      415.67    156.32 o 
  -8  -7   3       43.28       23.89     75.12 o 
  -7  -7   3       40.18      111.45    140.66 o 
  -6  -7   3       64.99      -31.18    107.77 o 
  -5  -7   3       25.73       42.37     94.48 o 
  -4  -7   3      254.51      271.98    121.71 o 
  -3  -7   3      192.41      246.06    113.03 o 
  -2  -7   3     1588.13     1373.97    141.06 o 
  -1  -7   3     2420.60     1919.91    168.42 o 
   0  -7   3     1056.84      874.36    108.82 o 
   1  -7   3     2291.48     2085.04    170.92 o 
   2  -7   3      594.33      862.65    139.08 o 
   3  -7   3       67.21       35.25     50.53 o 
   4  -7   3       40.94      -73.69     91.71 o 
   5  -7   3      552.33      762.91    180.66 o 
   6  -7   3      247.85      248.43    129.87 o 
   7  -7   3      116.78      109.74    136.06 o 
  -9  -6   3        4.59      -42.05     64.71 o 
  -8  -6   3       80.81      115.13     79.05 o 
  -7  -6   3      342.15      416.97     93.47 o 
  -6  -6   3      858.68     1094.65    125.53 o 
  -5  -6   3     1460.72     1276.67    119.15 o 
  -4  -6   3     2119.38     2013.19    117.82 o 
  -3  -6   3     2628.76     2438.47    197.37 o 
  -2  -6   3     1266.74     1439.77    137.77 o 
  -1  -6   3      146.21      143.82     76.84 o 
   0  -6   3       15.99       27.11     57.76 o 
   1  -6   3       86.74      117.11     66.71 o 
   2  -6   3     3369.67     3808.50    249.74 o 
   3  -6   3     3421.15     3631.56    175.91 o 
   4  -6   3     3339.36     3587.75    175.17 o 
   5  -6   3     3016.38     3020.72    244.87 o 
   6  -6   3      521.29      656.72    152.90 o 
   7  -6   3       93.52      177.90    129.87 o 
   8  -6   3       71.19      -31.71    113.95 o 
  -9  -5   3       12.38       10.68     64.84 o 
  -8  -5   3        0.00      -48.22     56.67 o 
  -7  -5   3       31.38       19.81     54.27 o 
  -6  -5   3        9.52       16.77     48.74 o 
  -5  -5   3        0.09      -36.05     35.09 o 
  -4  -5   3        0.06      -19.19     35.14 o 
  -3  -5   3      348.93      292.63     56.11 o 
  -2  -5   3       87.29      158.77     42.87 o 
  -1  -5   3      123.18      184.21     78.29 o 
   0  -5   3       14.00       75.00     60.26 o 
   1  -5   3        9.05        2.89     47.50 o 
   2  -5   3        3.60       39.21     46.71 o 
   3  -5   3       38.48       20.64     36.92 o 
   4  -5   3      134.83      139.58     49.15 o 
   5  -5   3       78.65       99.61     94.48 o 
   6  -5   3       54.25       12.24     90.79 o 
   7  -5   3       33.62       36.45     96.32 o 
   8  -5   3       14.40      -31.58     77.50 o 
   9  -5   3        3.48      -14.87     89.48 o 
 -10  -4   3       62.64       18.95     77.50 o 
  -9  -4   3       14.11      -31.32     66.71 o 
  -8  -4   3       28.20       44.56     57.26 o 
  -7  -4   3       69.29       86.78     53.54 o 
  -6  -4   3     1327.09     1152.56     86.90 o 
  -5  -4   3     2463.28     2681.92    140.31 o 
  -4  -4   3     3546.93     2990.38    145.31 o 
  -3  -4   3     7636.20     6709.87    374.74 o 
  -2  -4   3     3923.96     4488.50    189.19 o 
  -1  -4   3     5683.97     6618.89    260.50 o 
   0  -4   3     1568.49     1948.59    144.61 o 
   1  -4   3     1464.82     1386.08    110.27 o 
   2  -4   3     1392.92     1395.42    108.03 o 
   3  -4   3     6788.90     5932.88    363.30 o 
   4  -4   3     3653.68     3906.07    337.64 o 
   5  -4   3     3438.12     3952.04    180.35 o 
   6  -4   3     2638.45     3534.81    253.29 o 
   7  -4   3     1115.17     1197.26    132.11 o 
   8  -4   3      294.70      256.45    106.58 o 
   9  -4   3       25.17      -32.37     84.61 o 
 -10  -3   3       19.39       31.97     80.26 o 
  -9  -3   3      140.88      125.27     86.32 o 
  -8  -3   3      137.24      147.22     67.27 o 
  -7  -3   3      329.47      266.86     91.51 o 
  -6  -3   3      869.31      856.55    277.24 o 
  -5  -3   3       26.40       10.29     37.53 o 
  -4  -3   3      389.36      465.52    104.41 o 
  -3  -3   3        5.59      -33.16     22.11 o 
  -2  -3   3     1677.89     1491.79     77.33 o 
  -1  -3   3      539.42      488.24     34.81 o 
   0  -3   3     5696.82     5562.22    322.64 o 
   1  -3   3    11838.27    11333.12    612.38 o 
   2  -3   3     2142.92     2023.07    133.95 o 
   3  -3   3     4566.20     4009.02    135.42 o 
   4  -3   3      605.05      504.16     68.53 o 
   5  -3   3        0.69      -32.85     21.90 o 
   6  -3   3      209.56      223.38     43.55 o 
   7  -3   3      511.92      628.04    121.32 o 
   8  -3   3       95.28       34.74     78.95 o 
   9  -3   3      216.54      207.11     85.92 o 
  10  -3   3       56.03      137.24     83.42 o 
 -10  -2   3       25.64      -16.71     69.08 o 
  -9  -2   3       82.17       18.82     73.29 o 
  -8  -2   3      117.88      168.69     85.66 o 
  -7  -2   3        4.53       53.90     47.69 o 
  -6  -2   3      274.43      500.27    106.38 o 
  -5  -2   3      658.96      645.53     62.09 o 
  -4  -2   3     5489.13     6100.83    250.73 o 
  -3  -2   3     4966.78     4863.69    201.12 o 
  -2  -2   3     1859.64     2047.50     95.33 o 
  -1  -2   3     3770.31     4650.06    208.23 o 
   0  -2   3      123.80      356.96     59.01 o 
   1  -2   3       18.70       64.34     31.97 o 
   2  -2   3       14.32       -2.63     23.95 o 
   3  -2   3     1073.86     1100.42     87.02 o 
   4  -2   3      213.84      233.39     31.32 o 
   5  -2   3     1399.39     1680.46     71.13 o 
   6  -2   3     2068.27     2241.70     91.71 o 
   7  -2   3      168.16      227.99     46.85 o 
   8  -2   3     1168.54     1111.18     86.51 o 
   9  -2   3      258.48      358.73     78.10 o 
  10  -2   3       43.74      -12.11     73.55 o 
 -10  -1   3       70.55       71.05     85.40 o 
  -9  -1   3       71.12       42.24     68.16 o 
  -8  -1   3      712.59      910.81    148.95 o 
  -7  -1   3     1355.64      995.55    108.03 o 
  -6  -1   3     2051.92     1211.60    112.77 o 
  -5  -1   3     2055.86     1430.48     83.77 o 
  -4  -1   3     1804.03     1142.88     87.76 o 
  -3  -1   3     1701.83     1467.95     76.10 o 
  -2  -1   3     3783.09     3725.31    205.46 o 
  -1  -1   3     1561.93     1599.49     98.42 o 
   0  -1   3    14038.67    13363.44    763.50 o 
   1  -1   3    16227.23    16151.51    841.60 o 
   2  -1   3     9321.16     8558.77    316.55 o 
   3  -1   3    14035.39    13132.72    394.29 o 
   4  -1   3     3614.41     2977.94    103.97 o 
   5  -1   3     8129.76     7563.97    241.21 o 
   6  -1   3      355.96      347.83     47.34 o 
   7  -1   3       62.34      104.46     38.59 o 
   8  -1   3        4.85        2.03     39.33 o 
   9  -1   3      476.99      653.28    227.11 o 
  10  -1   3      403.07      500.28     87.16 o 
  11  -1   3       74.96       47.54     61.91 o 
 -10   0   3        0.49        2.76     71.05 o 
  -9   0   3        7.02        6.58     58.95 o 
  -8   0   3        3.58      -12.76     63.29 o 
  -7   0   3       22.91       49.61     65.13 o 
  -6   0   3       54.64       59.87     57.90 o 
  -5   0   3        4.87      -14.78     25.33 o 
  -4   0   3      304.16      309.35     43.99 o 
  -3   0   3       20.78       13.94     21.95 o 
  -2   0   3      115.03      157.94     28.23 o 
  -1   0   3      434.52      547.03     34.29 o 
   0   0   3      253.06      325.66     23.57 o 
   1   0   3        3.93        0.20     13.42 o 
   2   0   3        0.38        0.02     14.98 o 
   3   0   3        5.24      -10.78     11.87 o 
   4   0   3      102.46      109.72     21.35 o 
   5   0   3       76.98      102.99     27.69 o 
   6   0   3       20.71       33.87     24.26 o 
   7   0   3        2.90       14.24     28.68 o 
   8   0   3       69.78      107.50     37.54 o 
   9   0   3        4.80       -9.63     38.98 o 
  10   0   3       10.72      -19.18     48.70 o 
  11   0   3       17.50       22.37     81.98 o 
 -10   1   3        1.15      -71.71     76.98 o 
  -9   1   3       43.72        1.05     75.26 o 
  -8   1   3      233.26      321.45    105.13 o 
  -7   1   3      647.63      639.22    122.63 o 
  -6   1   3     2253.31     1384.24    125.92 o 
  -5   1   3     4158.66     3350.82    272.98 o 
  -4   1   3     1892.25     1351.73     66.56 o 
  -3   1   3    10088.26     8987.74    277.78 o 
  -2   1   3     1272.90     1271.73     49.77 o 
  -1   1   3     5781.37     6200.81    248.31 o 
   0   1   3       28.92       61.22     18.29 o 
   1   1   3    19798.84    19475.09    705.83 o 
   2   1   3    14236.95    12718.22    468.47 o 
   3   1   3     8166.90     7201.67    222.81 o 
   4   1   3    12622.09    10307.20    316.01 o 
   5   1   3     6374.77     5725.81    196.74 o 
   6   1   3     6463.05     5504.96    194.58 o 
   7   1   3      344.56      360.36     48.51 o 
   8   1   3       38.84       18.55     56.32 o 
   9   1   3       54.87      -13.16     60.13 o 
  10   1   3      147.16      188.69     90.40 o 
  11   1   3      202.46      206.98     99.61 o 
 -10   2   3       39.59       46.84     93.16 o 
  -9   2   3       75.23       25.79     74.48 o 
  -8   2   3      178.77      126.02     86.19 o 
  -7   2   3       12.75        8.17     40.89 o 
  -6   2   3      125.49      152.05     48.34 o 
  -5   2   3      228.19      290.69     55.71 o 
  -4   2   3     1437.92     1494.97     84.83 o 
  -3   2   3      808.76      908.94     60.33 o 
  -2   2   3     8623.63    10006.18    376.53 o 
  -1   2   3      234.26      319.98     31.28 o 
   0   2   3      660.36      705.23     39.69 o 
   1   2   3     9514.05    11878.08    574.09 o 
   2   2   3     3177.69     4024.79    197.50 o 
   3   2   3     6001.85     6889.64    271.37 o 
   4   2   3     1203.34     1208.70    106.32 o 
   5   2   3      469.09      639.38     70.70 o 
   6   2   3      553.34      490.01     63.16 o 
   7   2   3     1898.16     1892.67    148.82 o 
   8   2   3      970.83     1206.47    117.63 o 
   9   2   3      205.71      260.01     92.11 o 
  10   2   3      208.40      309.87    106.32 o 
  11   2   3       54.84       64.47     83.55 o 
  -9   3   3        2.54      -31.62     37.73 o 
  -8   3   3       34.46       14.59     47.97 o 
  -7   3   3        7.67       25.03     47.00 o 
  -6   3   3      621.71      611.95     84.80 o 
  -5   3   3      549.71      674.58     81.75 o 
  -4   3   3      895.25      834.94     94.08 o 
  -3   3   3     3375.07     3174.07    144.13 o 
  -2   3   3     1088.35     1113.64     64.42 o 
  -1   3   3     2752.90     2764.13    120.25 o 
   0   3   3      494.97      470.47     34.28 o 
   1   3   3      759.57      604.22     61.19 o 
   2   3   3      132.09      151.85     46.45 o 
   3   3   3    14962.97    14813.06    777.12 o 
   4   3   3     9041.81     8608.86    473.96 o 
   5   3   3     2543.59     2029.91    147.37 o 
   6   3   3     3993.91     3823.10    244.35 o 
   7   3   3       97.02       34.61     50.92 o 
   8   3   3       98.42      114.48     66.19 o 
   9   3   3       90.52       57.24     66.32 o 
  10   3   3      133.61       64.74     82.24 o 
  11   3   3        0.43      -28.29     84.74 o 
  -9   4   3       84.61       18.09     36.99 o 
  -8   4   3      232.63      139.80     67.17 o 
  -7   4   3      604.50      658.45    131.84 o 
  -6   4   3      452.13      720.09     92.31 o 
  -5   4   3      287.88      478.38     96.25 o 
  -4   4   3       11.85       -0.23     34.57 o 
  -3   4   3      380.36      505.29    158.88 o 
  -2   4   3     6134.38     8903.42    485.14 o 
  -1   4   3     9402.45    10423.31    396.96 o 
   0   4   3    13678.63    13466.41    589.29 o 
   1   4   3    19865.66    25825.52   1330.16 o 
   2   4   3    10257.75    11033.91    592.78 o 
   3   4   3    15293.56    14799.77    782.12 o 
   4   4   3     1261.50     1276.08    108.42 o 
   5   4   3      245.31      295.66     75.92 o 
   6   4   3       89.44       96.58     63.69 o 
   7   4   3     2648.84     2495.31    187.64 o 
   8   4   3      764.52     1134.23    121.19 o 
   9   4   3      950.00     1000.41    116.71 o 
  10   4   3      705.33      698.44    146.71 o 
  11   4   3       57.59      155.00     94.87 o 
  -8   5   3        4.00      -20.75     40.30 o 
  -7   5   3       14.68       -7.21     51.58 o 
  -6   5   3      185.39      226.20     72.88 o 
  -5   5   3       31.41       -7.67     48.55 o 
  -4   5   3       83.41      130.91     69.87 o 
  -3   5   3        8.16        8.13     37.41 o 
  -2   5   3        3.39      -19.05     20.24 o 
  -1   5   3      332.65      324.63     32.55 o 
   0   5   3      249.83      364.36     58.06 o 
   1   5   3        3.37      -14.34     36.84 o 
   2   5   3      240.73      262.37     71.71 o 
   3   5   3        2.74      -25.66     40.00 o 
   4   5   3       68.89       75.26     57.90 o 
   5   5   3       23.05       61.84     54.34 o 
   6   5   3       36.50      107.63     65.13 o 
   7   5   3       48.38       79.61     69.87 o 
   8   5   3        1.15      -53.82     56.71 o 
   9   5   3        0.60      -28.55     65.79 o 
  10   5   3        2.09      -82.90     55.26 o 
  11   5   3       22.62      -19.34     71.19 o 
  -8   6   3      169.45       70.00     65.00 o 
  -7   6   3      274.87      251.63    183.56 o 
  -6   6   3      528.92      536.97     89.84 o 
  -5   6   3      903.45      906.99     82.71 o 
  -4   6   3       50.13       73.18     55.49 o 
  -3   6   3       85.18       94.35     49.42 o 
  -2   6   3      302.43      313.30     61.42 o 
  -1   6   3     3018.53     3408.11    126.89 o 
   0   6   3     3102.18     3094.68    147.37 o 
   1   6   3    15931.23    16375.06    874.89 o 
   2   6   3    15041.58    14672.40    788.83 o 
   3   6   3     4491.93     3980.21    252.77 o 
   4   6   3     2896.33     2748.48    194.21 o 
   5   6   3      772.68      735.01     88.82 o 
   6   6   3        5.94       -0.92     48.16 o 
   7   6   3      116.60      118.56     76.19 o 
   8   6   3      368.50      687.12    143.82 o 
   9   6   3      501.12      862.65    162.24 o 
  10   6   3      319.83      306.59    117.90 o 
  11   6   3      139.07      166.85    105.13 o 
  -7   7   3        9.14      -27.76     60.00 o 
  -6   7   3        0.35      -26.32     65.92 o 
  -5   7   3       75.86      -29.74     79.34 o 
  -4   7   3     1105.60      943.13     83.40 o 
  -3   7   3      827.95      977.06    112.09 o 
  -2   7   3     1155.83     1132.39     89.48 o 
  -1   7   3     4527.85     4052.07    189.36 o 
   0   7   3     1263.74     1009.09     58.50 o 
   1   7   3     1711.13     1634.37    139.21 o 
   2   7   3        2.75      -31.18     47.11 o 
   3   7   3     1575.37     1492.27    128.29 o 
   4   7   3     1002.61      924.89     99.74 o 
   5   7   3     2424.89     2320.31    183.29 o 
   6   7   3      640.47      982.65    153.16 o 
   7   7   3      361.47      388.96    108.42 o 
   8   7   3      437.94      623.96    139.08 o 
   9   7   3       29.70       21.45     76.98 o 
  10   7   3        0.51      -66.19     65.00 o 
  -6   8   3      124.64      175.27     92.90 o 
  -5   8   3      161.69      250.66    117.90 o 
  -4   8   3        0.44        4.47     82.11 o 
  -3   8   3      445.47      664.49    142.90 o 
  -2   8   3        0.35       -8.42     68.16 o 
  -1   8   3      685.90      587.04    228.82 o 
   0   8   3       16.28      -15.96     33.37 o 
   1   8   3     1626.95     1502.30     94.64 o 
   2   8   3      994.67      712.78     94.61 o 
   3   8   3     1175.56     1145.29    113.82 o 
   4   8   3     1633.35     1638.85    144.74 o 
   5   8   3      121.10       78.29     69.61 o 
   6   8   3      754.42     1203.71    175.79 o 
   7   8   3        4.14      -50.40     57.90 o 
   8   8   3       44.23       31.58     80.53 o 
   9   8   3        6.16      -40.92     82.24 o 
  10   8   3       78.78      107.63     99.61 o 
  -5   9   3       15.14       43.42    108.42 o 
  -4   9   3      177.63      210.00    115.92 o 
  -3   9   3      756.51     1004.10    179.21 o 
  -2   9   3     2244.77     2007.41    189.08 o 
  -1   9   3     2692.88     2436.63    205.27 o 
   0   9   3     2742.32     2317.81    196.06 o 
   1   9   3     1352.60     1261.60    125.40 o 
   2   9   3      181.88      146.98     86.58 o 
   3   9   3       33.09        4.21     55.00 o 
   4   9   3       62.10       60.26     70.53 o 
   5   9   3      934.37      901.99    109.48 o 
   6   9   3      714.72     1105.15    174.21 o 
   7   9   3     1092.91     1044.23    128.03 o 
   8   9   3      712.78     1185.42    197.77 o 
   9   9   3      111.65       37.63    103.82 o 
  -3  10   3       67.55       43.16     97.24 o 
  -2  10   3        2.20     -103.55     71.71 o 
  -1  10   3       39.01      -86.84     83.03 o 
   0  10   3        1.49      -59.61     80.79 o 
   2  10   3       31.13       -8.29     65.53 o 
   3  10   3        1.40      -30.40     78.82 o 
   4  10   3       11.87       28.03     82.37 o 
   7  10   3        4.86        9.87     82.24 o 
   8  10   3        2.54      -54.61     87.63 o 
  -1  11   3      940.77     1118.97    197.11 o 
   0  11   3      789.85     1078.18    195.14 o 
   2  11   3      651.05     1007.91    170.92 o 
   3  11   3      205.85      191.85    113.82 o 
   4  11   3       15.55      -69.21     81.58 o 
   5  11   3       13.09      -54.47     88.16 o 
   6  11   3      152.31      169.87    129.48 o 
  -5  -9   4       45.67      -16.58    108.55 o 
  -4  -9   4       11.23     -122.63     92.37 o 
  -3  -9   4       25.66      -71.32     94.87 o 
  -2  -9   4      117.10       33.03     97.24 o 
  -1  -9   4      140.08      143.56    105.00 o 
   0  -9   4      114.65      175.53    103.29 o 
   1  -9   4       29.07       25.40     97.24 o 
   2  -9   4        1.48      -55.66     96.58 o 
   3  -9   4        2.48        5.26    103.42 o 
  -6  -8   4      253.38      351.98    167.90 o 
  -5  -8   4      504.58      792.52    194.21 o 
  -4  -8   4      491.43      572.38    161.71 o 
  -3  -8   4      176.06      230.00    116.32 o 
  -2  -8   4       14.96      -44.87     69.61 o 
  -1  -8   4      539.28      514.48    134.08 o 
   0  -8   4      591.39      898.57    164.48 o 
   1  -8   4     1108.70     1065.81    174.48 o 
   2  -8   4     1177.83     1262.13    136.98 o 
   3  -8   4     1216.89     1200.37     99.70 o 
   4  -8   4      685.95      742.51    172.11 o 
   5  -8   4      330.94      435.54    157.90 o 
  -7  -7   4        0.26      -81.19    131.45 o 
  -6  -7   4        9.77        7.76    121.06 o 
  -5  -7   4       89.88      113.16    111.58 o 
  -4  -7   4      567.58      502.38    149.61 o 
  -3  -7   4      697.90      740.94    153.03 o 
  -2  -7   4     2451.12     1849.25    171.98 o 
  -1  -7   4     1978.92     1530.29    150.79 o 
   0  -7   4      738.88      893.44    157.63 o 
   1  -7   4      850.24      865.02    107.37 o 
   2  -7   4      728.27      775.41    141.84 o 
   3  -7   4       52.04      -16.92     53.55 o 
   4  -7   4      161.27      223.56    117.50 o 
   5  -7   4      429.10      647.51    167.11 o 
   6  -7   4      292.83      323.03    137.24 o 
  -8  -6   4        0.02      -54.53     64.09 o 
  -7  -6   4        8.55      -43.81     61.24 o 
  -6  -6   4      280.14      395.92     90.35 o 
  -5  -6   4       77.34        5.39     97.90 o 
  -4  -6   4      229.96      190.40    104.48 o 
  -3  -6   4      294.40      318.16    109.74 o 
  -2  -6   4       71.09       42.90     67.63 o 
  -1  -6   4      360.57      378.82    113.95 o 
   0  -6   4       32.63       56.05     69.21 o 
   1  -6   4      483.18      709.36    128.56 o 
   2  -6   4      504.61      836.73    136.45 o 
   3  -6   4      902.64      988.67     87.84 o 
   4  -6   4      241.60      321.87     67.05 o 
   5  -6   4      185.28      291.06    127.11 o 
   6  -6   4      174.10      419.75    143.95 o 
   7  -6   4        7.99      -61.05    105.13 o 
  -9  -5   4      123.96       48.29     88.29 o 
  -8  -5   4      168.21      130.89     78.91 o 
  -7  -5   4      288.68      357.40     90.37 o 
  -6  -5   4      306.87      267.99     76.34 o 
  -5  -5   4        6.63      -57.23     38.15 o 
  -4  -5   4      323.94      389.33     69.27 o 
  -3  -5   4     1543.85     1247.84     80.36 o 
  -2  -5   4     5349.19     4057.45    275.14 o 
  -1  -5   4     5181.30     4345.88    286.85 o 
   0  -5   4     9907.04     8898.73    516.59 o 
   1  -5   4     7037.96     6748.95    402.38 o 
   2  -5   4     1151.44     1080.94    101.84 o 
   3  -5   4     1903.86     1600.16    126.84 o 
   4  -5   4       79.30       26.00     44.35 o 
   5  -5   4      206.45      224.98     65.58 o 
   6  -5   4      142.01      127.63     95.53 o 
   7  -5   4     1130.71      990.15    128.29 o 
   8  -5   4      370.48      377.77    133.82 o 
  -9  -4   4        0.70      -83.55     66.71 o 
  -8  -4   4       51.24        7.20     59.20 o 
  -7  -4   4       20.92       53.76     53.60 o 
  -6  -4   4      240.07      263.54    100.40 o 
  -5  -4   4      398.02      591.92     85.65 o 
  -4  -4   4      411.93      483.72     70.39 o 
  -3  -4   4      120.49      143.38     42.49 o 
  -2  -4   4      122.83      305.25     47.86 o 
  -1  -4   4       24.85       61.67     29.47 o 
   0  -4   4        1.88      -18.55     43.03 o 
   1  -4   4       12.25      -37.76     43.69 o 
   2  -4   4      597.78      685.15     73.95 o 
   3  -4   4      190.21      327.51     73.03 o 
   4  -4   4      723.58      855.90     64.80 o 
   5  -4   4       31.04       96.20     45.44 o 
   6  -4   4       36.30       98.58     49.00 o 
   7  -4   4      416.82      706.86    147.63 o 
   8  -4   4        1.13       48.82     85.92 o 
   9  -4   4       35.13      -40.92     90.79 o 
  -9  -3   4       60.07      -29.21     65.66 o 
  -8  -3   4      289.24      268.16     98.16 o 
  -7  -3   4      549.73      622.53     97.63 o 
  -6  -3   4      520.65      367.48     72.78 o 
  -5  -3   4      316.05      383.33    137.96 o 
  -4  -3   4       18.87       32.01     35.03 o 
  -3  -3   4      562.95      816.73    125.40 o 
  -2  -3   4     1367.73     1123.55     65.57 o 
  -1  -3   4     5260.79     4622.28    187.64 o 
   0  -3   4     9248.45     8673.84    328.64 o 
   1  -3   4    12508.54    11515.89    626.85 o 
   2  -3   4    12334.33    12064.85    650.80 o 
   3  -3   4     3010.13     2671.70    126.11 o 
   4  -3   4      187.85      189.72     30.86 o 
   5  -3   4       79.94       45.11     38.94 o 
   6  -3   4      100.13      142.59     50.14 o 
   7  -3   4      530.45      467.90    105.66 o 
   8  -3   4      431.74      534.75    123.03 o 
   9  -3   4      494.49      644.22    141.58 o 
  10  -3   4      207.10      259.48    114.61 o 
 -10  -2   4       17.45      115.92     87.11 o 
  -9  -2   4        0.06      -22.24     65.79 o 
  -8  -2   4       15.40      -25.40     57.37 o 
  -7  -2   4      150.82      131.87     55.35 o 
  -6  -2   4      187.17      257.48     60.57 o 
  -5  -2   4     1968.94     1905.33    106.31 o 
  -4  -2   4     5481.51     5344.40    247.11 o 
  -3  -2   4     3776.47     4086.18    335.86 o 
  -2  -2   4     5742.38     6314.97    250.32 o 
  -1  -2   4     5486.71     5998.88    234.92 o 
   0  -2   4      559.55      896.72     47.74 o 
   1  -2   4     1471.69     1543.06    109.61 o 
   2  -2   4      408.78      389.35     46.58 o 
   3  -2   4     7016.33     8624.22    267.86 o 
   4  -2   4     3596.40     4226.06    142.67 o 
   5  -2   4     3276.46     4202.38    170.37 o 
   6  -2   4     1913.23     2104.23     88.19 o 
   7  -2   4     1928.91     2197.18     95.42 o 
   8  -2   4      360.71      680.00     88.16 o 
   9  -2   4      169.58       62.50     79.61 o 
  10  -2   4        0.42      -45.00     73.55 o 
 -10  -1   4        0.06      -13.16     73.03 o 
  -9  -1   4        8.46      -36.58     62.63 o 
  -8  -1   4       99.48       84.34     77.50 o 
  -7  -1   4       34.85       73.42     67.11 o 
  -6  -1   4      125.36      117.12     50.33 o 
  -5  -1   4       40.40       31.78     48.09 o 
  -4  -1   4      213.23      219.51     47.72 o 
  -3  -1   4     2788.97     2891.86    220.07 o 
  -2  -1   4        0.41       -7.21     20.81 o 
  -1  -1   4      357.50      328.45     63.75 o 
   0  -1   4     1384.01     1398.30     65.78 o 
   1  -1   4     7853.02     7801.36    292.68 o 
   2  -1   4      554.39      586.02     46.45 o 
   3  -1   4     2358.30     2361.39     83.98 o 
   4  -1   4     2125.12     2118.06     79.33 o 
   5  -1   4       48.89       36.88     22.11 o 
   6  -1   4       78.93       64.09     28.53 o 
   7  -1   4      276.35      263.44     47.84 o 
   8  -1   4      109.81       99.24     44.04 o 
   9  -1   4       21.23       33.52     49.40 o 
  10  -1   4        3.24       -5.67     51.69 o 
  11  -1   4       24.56      -61.05     76.32 o 
 -10   0   4       71.02       46.19     79.48 o 
  -9   0   4      174.59      299.87    110.79 o 
  -8   0   4       65.85       31.97     72.24 o 
  -7   0   4        0.09      -21.97     54.87 o 
  -6   0   4      212.18      282.77     84.08 o 
  -5   0   4     1165.49      976.84     64.17 o 
  -4   0   4     6178.18     6511.21    294.02 o 
  -3   0   4     2150.82     2603.70    117.29 o 
  -2   0   4    25209.28    31620.96   1143.84 o 
  -1   0   4    29267.59    39432.46   1419.38 o 
   0   0   4     4875.30     5570.23    214.04 o 
   1   0   4      633.76      665.83     37.96 o 
   2   0   4     1903.82     2304.39     97.78 o 
   3   0   4      283.88      336.36     22.79 o 
   4   0   4     1621.02     2204.59     80.34 o 
   5   0   4     8133.21    10028.68    377.55 o 
   6   0   4     4289.03     4575.75    158.58 o 
   7   0   4     6648.94     7412.77    246.12 o 
   8   0   4     2084.49     2368.28    102.69 o 
   9   0   4       35.17       12.79     41.29 o 
  10   0   4      305.97      411.86     75.54 o 
  11   0   4        9.84      -89.48     70.00 o 
  -9   1   4        7.23       58.03     75.79 o 
  -8   1   4       90.30       63.82     74.74 o 
  -7   1   4      142.48       81.58     75.53 o 
  -6   1   4       93.87      155.27     76.84 o 
  -5   1   4      157.92      216.06     70.79 o 
  -4   1   4      110.06       99.61     53.55 o 
  -3   1   4      576.38      477.10     35.44 o 
  -2   1   4     1817.81     1876.14     84.97 o 
  -1   1   4      168.04      208.58     41.65 o 
   0   1   4     1124.95     1209.77     58.15 o 
   1   1   4     2927.65     2884.40    119.37 o 
   2   1   4     7561.63     7201.93    274.74 o 
   3   1   4      316.12      317.11     54.80 o 
   4   1   4     1774.24     1715.93     66.87 o 
   5   1   4     1594.25     1184.95     55.00 o 
   6   1   4       38.28       15.47     24.73 o 
   7   1   4       39.75      -14.60     26.94 o 
   8   1   4      221.41      202.96     46.13 o 
   9   1   4      244.79      327.77     96.71 o 
  10   1   4       37.15       26.71     72.24 o 
  11   1   4       45.19       56.45     82.90 o 
  -9   2   4       83.46       69.21     98.29 o 
  -8   2   4      125.29      117.24     86.05 o 
  -7   2   4       40.43        3.73     40.22 o 
  -6   2   4       34.00       54.84     44.81 o 
  -5   2   4        3.62      105.51     48.03 o 
  -4   2   4     1068.14     1035.12     75.40 o 
  -3   2   4     7825.09     9291.91    359.72 o 
  -2   2   4     4054.90     6206.85    245.71 o 
  -1   2   4    11767.30    13634.44    409.00 o 
   0   2   4     6506.35     8297.21    253.32 o 
   1   2   4     6490.80     7967.15    639.82 o 
   2   2   4     3021.87     3016.29    156.98 o 
   3   2   4     3785.60     4396.42    183.04 o 
   4   2   4      756.47      819.72     81.58 o 
   5   2   4     4032.51     4901.75    257.77 o 
   6   2   4      821.22      862.43     64.26 o 
   7   2   4     3256.13     3196.66    158.10 o 
   8   2   4      904.13      986.99    104.48 o 
   9   2   4     1150.95     1085.28    119.34 o 
  10   2   4      433.13      586.46    133.03 o 
  11   2   4       44.22       52.37     88.16 o 
  -9   3   4       74.56      133.16    113.55 o 
  -8   3   4       70.71      -17.48     45.13 o 
  -7   3   4      296.19      185.81     60.29 o 
  -6   3   4      864.45      809.85     80.94 o 
  -5   3   4      785.20      736.12     85.93 o 
  -4   3   4     4655.22     4236.01    190.57 o 
  -3   3   4     1346.50     1094.00     70.49 o 
  -2   3   4     1631.65     1308.24     73.99 o 
  -1   3   4      422.44      469.96     43.93 o 
   0   3   4      181.91      201.91     71.75 o 
   1   3   4      850.87      753.23     61.67 o 
   2   3   4     4976.92     3971.93    359.81 o 
   3   3   4    16740.42    15213.97    770.61 o 
   4   3   4    15276.90    13251.92    767.38 o 
   5   3   4     6669.58     6112.89    356.45 o 
   6   3   4     1249.89     1119.50    103.69 o 
   7   3   4      476.47      524.62    102.11 o 
   8   3   4        5.79      -31.32     48.82 o 
   9   3   4        6.87      -19.47     51.45 o 
  10   3   4      130.06      131.71     91.84 o 
  11   3   4      126.25        6.84     78.69 o 
  -9   4   4        0.72      -37.73     49.74 o 
  -8   4   4       45.57       -1.44     52.05 o 
  -7   4   4       91.44       86.73     58.89 o 
  -6   4   4        4.82      -26.03     46.10 o 
  -5   4   4      319.08      299.66     68.21 o 
  -4   4   4      415.38      536.29     76.17 o 
  -3   4   4      100.86       95.18     41.65 o 
  -2   4   4      927.58     1376.39     79.63 o 
  -1   4   4     3327.06     3170.66    141.46 o 
   0   4   4       26.37       15.49     25.60 o 
   1   4   4      541.25      514.86     39.86 o 
   2   4   4     1240.55     1197.13    102.50 o 
   3   4   4      351.11      308.16     73.29 o 
   4   4   4     1351.45     1170.29    103.95 o 
   5   4   4      100.61       62.90     50.53 o 
   6   4   4       44.01       -9.34     44.61 o 
   7   4   4        5.00       39.08     56.58 o 
   8   4   4      550.69      923.57    146.58 o 
   9   4   4        9.08      -25.66     66.19 o 
  10   4   4      132.80      119.48     88.42 o 
  11   4   4       51.94       66.32     85.53 o 
  -8   5   4       26.45      -22.46     73.49 o 
  -7   5   4      214.90      125.19     66.02 o 
  -6   5   4      538.40      525.26    224.41 o 
  -5   5   4     1286.29     1120.20     86.93 o 
  -4   5   4     3942.94     3515.72    172.35 o 
  -3   5   4     2861.74     2485.21    129.30 o 
  -2   5   4     3028.56     2617.87    151.06 o 
  -1   5   4     4002.37     3705.05    166.03 o 
   0   5   4      685.16      611.42     49.58 o 
   1   5   4      363.36      506.85     93.82 o 
   2   5   4     2285.41     1936.35    148.03 o 
   3   5   4     6694.43     6605.53    384.22 o 
   4   5   4     4805.40     4663.51    289.08 o 
   5   5   4    12318.43    11665.10    646.07 o 
   6   5   4     4617.58     4124.56    273.16 o 
   7   5   4     2052.41     1697.40    149.87 o 
   8   5   4     1148.86     1023.18    116.71 o 
   9   5   4        1.55      -66.19     55.66 o 
  10   5   4        4.59       52.50     81.98 o 
  11   5   4       67.84      118.95     95.66 o 
  -7   6   4       41.99       70.82     65.69 o 
  -6   6   4        0.47      -12.87     51.29 o 
  -5   6   4       28.22      -19.97     50.78 o 
  -4   6   4       58.06       66.36     53.40 o 
  -3   6   4       10.86      -22.77     42.35 o 
  -2   6   4      427.41      505.63     73.75 o 
  -1   6   4      443.11      492.52     75.36 o 
   0   6   4     1430.06     1299.55     82.02 o 
   1   6   4      249.06      359.61     94.08 o 
   2   6   4     1818.99     1607.66    137.90 o 
   3   6   4      213.31      270.27     83.82 o 
   4   6   4      326.10      442.64     99.74 o 
   5   6   4      496.21      630.80    119.48 o 
   6   6   4      400.18      594.75    120.79 o 
   7   6   4       93.50      140.79     79.74 o 
   8   6   4        7.18       -4.87     64.08 o 
   9   6   4      152.31      135.53     88.82 o 
  10   6   4       58.83       91.05     88.69 o 
  11   6   4       14.16       31.97     90.00 o 
  -7   7   4        0.00      -34.47     53.42 o 
  -6   7   4       77.74       66.40     62.68 o 
  -5   7   4      373.88      350.70     79.54 o 
  -4   7   4     1411.57     1270.30    101.78 o 
  -3   7   4      963.27      846.53     73.98 o 
  -2   7   4      876.28      982.81     77.78 o 
  -1   7   4     2175.11     2162.96    323.30 o 
   0   7   4     1818.79     1811.88    106.42 o 
   1   7   4      302.48      221.19     85.00 o 
   2   7   4      157.24       27.11     62.11 o 
   4   7   4     2422.60     2026.36    163.16 o 
   5   7   4     2247.37     2366.10    186.45 o 
   6   7   4      473.02      488.04    114.48 o 
   7   7   4     2336.99     2294.39    192.50 o 
   8   7   4     1088.39      862.52    113.29 o 
   9   7   4       65.98       81.05     80.92 o 
  10   7   4       60.64       73.16     90.92 o 
  -6   8   4      505.86      295.27     98.95 o 
  -5   8   4      242.28      262.11    127.77 o 
  -4   8   4      110.30      163.03    101.32 o 
  -3   8   4       54.36       10.59     57.41 o 
  -2   8   4      491.51      609.35    242.18 o 
  -1   8   4      406.97      243.80    141.58 o 
   0   8   4      787.02      769.96     69.95 o 
   1   8   4     3510.21     3438.36    242.77 o 
   2   8   4     3203.76     2885.45    217.50 o 
   3   8   4     3624.02     3451.38    241.98 o 
   4   8   4      971.70      810.94     99.21 o 
   5   8   4      679.20      845.67    145.40 o 
   6   8   4      263.93      237.37    102.37 o 
   7   8   4       24.76       -1.05     68.03 o 
   8   8   4      132.02      186.98     90.40 o 
   9   8   4      375.90      458.82    136.84 o 
  10   8   4      216.44      279.22    118.69 o 
  -5   9   4       40.59       46.45     93.82 o 
  -4   9   4        9.94       19.74     97.11 o 
  -3   9   4      121.52      159.48     96.19 o 
  -2   9   4        9.14       48.42     90.00 o 
  -1   9   4      795.53     1029.23    164.35 o 
   0   9   4      136.24      139.85     58.02 o 
   1   9   4        4.22      -50.79     44.04 o 
   2   9   4       61.16       56.58     66.71 o 
   3   9   4        3.17       -5.53     64.21 o 
   4   9   4       14.80      -69.34     61.97 o 
   5   9   4      272.45      296.98    103.82 o 
   6   9   4      407.56      574.09    130.53 o 
   7   9   4        7.89       42.50     71.32 o 
   8   9   4       82.46       44.87     82.11 o 
   9   9   4       13.82       -2.50     79.74 o 
  -3  10   4      274.29      294.48    130.79 o 
  -2  10   4      171.64      172.77    107.77 o 
  -1  10   4        3.89     -111.45     78.82 o 
   0  10   4     1117.16      990.68    123.82 o 
   1  10   4     1415.31     1406.87    150.92 o 
   2  10   4     1540.47     1365.29    137.11 o 
   5  10   4     1457.19     1231.34    133.16 o 
   6  10   4      700.78     1112.13    181.98 o 
   7  10   4        1.96      -42.63     69.21 o 
   8  10   4        0.48      -46.19     84.87 o 
  -1  11   4      103.98       68.82    107.63 o 
   0  11   4      317.07      572.91    153.82 o 
   1  11   4       57.72      -52.90    102.77 o 
   3  11   4      127.15      116.98     92.63 o 
   4  11   4       45.25       64.87     91.19 o 
  -3  -9   5      460.18      537.91    163.82 o 
  -2  -9   5      852.46      866.33    184.74 o 
  -1  -9   5      649.58      658.30    158.82 o 
   0  -9   5      196.94      269.74    130.40 o 
   1  -9   5      102.37      205.79    117.63 o 
   2  -9   5      126.08        9.61    111.32 o 
  -5  -8   5      115.98       81.32    133.82 o 
  -4  -8   5       48.75       52.50    107.11 o 
  -3  -8   5        0.40      -54.08     84.34 o 
  -2  -8   5        0.35       -3.82     76.98 o 
  -1  -8   5       64.54       23.68     79.48 o 
   0  -8   5      373.17      369.09    133.29 o 
   1  -8   5      538.52      638.17    144.08 o 
   2  -8   5      738.54     1186.47    191.58 o 
   3  -8   5      158.89      180.96     74.74 o 
   4  -8   5      269.09      169.48    140.79 o 
  -7  -7   5        1.81       15.26    128.82 o 
  -6  -7   5        0.06      -83.16    114.08 o 
  -5  -7   5      110.64       66.58    103.42 o 
  -4  -7   5       91.25      -30.00     95.66 o 
  -3  -7   5      349.21      399.74    133.29 o 
  -2  -7   5      736.08     1045.94    180.53 o 
  -1  -7   5      365.49      508.30    132.63 o 
   0  -7   5     1124.34      904.76    113.29 o 
   1  -7   5      450.21      646.59    137.50 o 
   2  -7   5      208.93      240.66     97.77 o 
   3  -7   5        2.15      -68.95     63.69 o 
   4  -7   5      440.42      655.92    100.98 o 
   5  -7   5      431.26      380.53    150.00 o 
   6  -7   5      244.05      264.48    132.63 o 
  -7  -6   5      216.75      232.24    152.77 o 
  -6  -6   5      531.73      574.35    176.58 o 
  -5  -6   5      584.29      884.23    178.03 o 
  -4  -6   5     1047.13      965.41    129.34 o 
  -3  -6   5      606.64      780.67    153.69 o 
  -2  -6   5       36.13       24.87     68.82 o 
  -1  -6   5       79.26       96.58     79.21 o 
   0  -6   5      194.79      211.32     98.95 o 
   1  -6   5     2023.41     2218.60    180.40 o 
   2  -6   5     3447.91     3369.54    238.03 o 
   3  -6   5     3008.02     2934.14    210.14 o 
   4  -6   5     3347.73     3283.81    169.55 o 
   5  -6   5     1036.50     1180.04    157.37 o 
   6  -6   5      144.62      130.92    118.29 o 
   7  -6   5       67.62       73.16    116.32 o 
  -8  -5   5        3.51       27.86     67.91 o 
  -7  -5   5        8.17      -75.08     50.05 o 
  -6  -5   5        5.85      -33.58     49.25 o 
  -5  -5   5       71.43        4.94     50.57 o 
  -4  -5   5       63.93       45.26     83.16 o 
  -3  -5   5       64.05       74.08     73.69 o 
  -2  -5   5        9.63        1.71     58.95 o 
  -1  -5   5      222.79      125.66     76.71 o 
   0  -5   5        9.40      -16.97     52.37 o 
   1  -5   5       38.67       84.74     70.13 o 
   2  -5   5       93.44       65.40     70.13 o 
   3  -5   5       26.34       37.37     54.61 o 
   4  -5   5       30.28       29.26     48.74 o 
   5  -5   5        9.15      -22.21     42.44 o 
   6  -5   5        6.40     -109.48     81.45 o 
   7  -5   5       34.57       27.24    111.98 o 
   8  -5   5        0.13       -9.87     87.11 o 
  -9  -4   5        2.00      -13.95     70.79 o 
  -8  -4   5       27.99       17.90     78.95 o 
  -7  -4   5      306.04      397.55     87.39 o 
  -6  -4   5      660.65      872.19    106.25 o 
  -5  -4   5     1262.51     1211.08    104.80 o 
  -4  -4   5     2387.30     2138.58    118.69 o 
  -3  -4   5     1718.58     1961.20    106.42 o 
  -2  -4   5     2212.59     2556.37    124.01 o 
  -1  -4   5     1386.07     1435.55    129.21 o 
   0  -4   5      533.23      642.91    113.55 o 
   1  -4   5      980.69     1184.50    108.95 o 
   2  -4   5     5320.92     5886.43    350.14 o 
   3  -4   5     5504.43     5730.90    338.82 o 
   4  -4   5     3541.29     4019.48    184.92 o 
   5  -4   5     4408.68     4950.32    221.27 o 
   6  -4   5     2022.91     2206.60    123.74 o 
   7  -4   5      563.12      893.18    158.16 o 
   8  -4   5       62.07        9.74     93.03 o 
   9  -4   5       32.25      131.84    104.48 o 
  -9  -3   5       23.85       46.19     78.95 o 
  -8  -3   5       44.64       -8.68     67.37 o 
  -7  -3   5      166.85      135.93     57.95 o 
  -6  -3   5        2.30      -13.86     46.89 o 
  -5  -3   5       42.56      -12.88     66.58 o 
  -4  -3   5        2.40      -48.22     32.14 o 
  -3  -3   5      358.97      486.33     65.44 o 
  -2  -3   5      330.54      348.74     52.96 o 
  -1  -3   5     1960.75     1802.07     90.24 o 
   0  -3   5     7399.02     7078.14    275.99 o 
   1  -3   5     3395.88     3216.38    209.08 o 
   2  -3   5     3758.00     3370.86    213.29 o 
   3  -3   5     1078.55      987.26     86.84 o 
   4  -3   5       45.18        6.33     34.99 o 
   5  -3   5      296.99      313.99     58.10 o 
   6  -3   5      817.61      812.21    143.23 o 
   7  -3   5      217.36      178.73     67.11 o 
   8  -3   5      405.04      487.77    119.87 o 
   9  -3   5      251.15      296.32    106.45 o 
  10  -3   5        6.19      -69.48     85.66 o 
  -9  -2   5       19.22      -44.08     66.05 o 
  -8  -2   5        1.06      -29.08     60.92 o 
  -7  -2   5       15.48       72.37     73.16 o 
  -6  -2   5       46.85       41.59     45.56 o 
  -5  -2   5      743.37      672.47     60.39 o 
  -4  -2   5     2389.21     2299.79    127.83 o 
  -3  -2   5     1849.46     1794.14     95.74 o 
  -2  -2   5     5060.28     6039.02    244.99 o 
  -1  -2   5      951.80     1052.02     61.19 o 
   0  -2   5      194.53      252.61     36.50 o 
   1  -2   5      287.57      295.64     30.07 o 
   2  -2   5     4512.37     5252.61    303.16 o 
   3  -2   5     1240.90     1391.87     66.67 o 
   4  -2   5     2835.90     3080.80    110.24 o 
   5  -2   5     3239.80     3808.31    135.42 o 
   6  -2   5      133.29      165.95     41.22 o 
   7  -2   5     1141.66     1101.47     78.53 o 
   8  -2   5      300.02      431.19    106.71 o 
   9  -2   5       64.56       47.37     80.00 o 
  10  -2   5       28.85       42.24     86.71 o 
  -9  -1   5      124.59      136.98     90.92 o 
  -8  -1   5      370.83      419.35    117.77 o 
  -7  -1   5      623.12      400.27    106.84 o 
  -6  -1   5     1110.23      770.94     93.16 o 
  -5  -1   5      396.36      269.70     54.75 o 
  -4  -1   5      643.30      549.07     66.32 o 
  -3  -1   5      611.23      670.10     71.65 o 
  -2  -1   5     3309.33     3254.89    143.67 o 
  -1  -1   5     8115.48     7162.47    279.38 o 
   0  -1   5    13286.27    12074.83    450.06 o 
   1  -1   5    12706.71    11934.67    443.79 o 
   2  -1   5    14206.90    13607.19    501.66 o 
   3  -1   5     3526.56     2568.02     91.52 o 
   4  -1   5     7513.16     7284.17    230.77 o 
   5  -1   5      680.62      651.05     39.31 o 
   6  -1   5      442.89      482.36     50.09 o 
   7  -1   5       99.75       57.65     33.44 o 
   8  -1   5      603.53      771.92     74.72 o 
   9  -1   5     1017.21      932.35     84.94 o 
  10  -1   5      194.13      189.08     91.71 o 
  11  -1   5      319.51      519.09    127.63 o 
  -9   0   5        0.55       18.55     71.58 o 
  -8   0   5        2.71      -45.26     64.87 o 
  -7   0   5       23.61       10.26     70.53 o 
  -6   0   5        0.28       -0.39     53.95 o 
  -5   0   5      104.58      114.05     46.65 o 
  -4   0   5       15.10      -28.11     26.37 o 
  -3   0   5      179.20      252.30     44.40 o 
  -2   0   5      405.07      497.05     40.30 o 
  -1   0   5      249.13      355.98     61.71 o 
   0   0   5        5.28       -1.17     19.17 o 
   1   0   5        5.96       12.46     19.66 o 
   2   0   5       22.10       63.49     23.58 o 
   3   0   5       42.23       33.96     18.25 o 
   4   0   5        0.46       -5.91     16.26 o 
   5   0   5        0.10      -11.46     17.54 o 
   6   0   5        0.02       -6.84     22.39 o 
   7   0   5       57.60       91.51     33.13 o 
   8   0   5        0.25      -23.50     29.79 o 
   9   0   5        2.08      -18.47     36.83 o 
  10   0   5       31.18       80.78     53.82 o 
  11   0   5        2.54      -62.58     52.01 o 
  -9   1   5       60.53       -8.42     82.63 o 
  -8   1   5      171.56      104.74     87.50 o 
  -7   1   5      691.21      430.53    111.98 o 
  -6   1   5     1483.80     1489.11    142.50 o 
  -5   1   5      793.37      492.25    100.92 o 
  -4   1   5     2310.65     1873.27     94.28 o 
  -3   1   5      979.56      857.89     53.65 o 
  -2   1   5     3243.38     3275.51    139.15 o 
  -1   1   5     1266.74     1038.59     56.10 o 
   0   1   5    12367.42    11553.43    430.60 o 
   1   1   5    13890.63    13290.75    493.03 o 
   2   1   5    11274.71    10433.18    392.63 o 
   3   1   5    15760.65    13509.87    405.28 o 
   4   1   5     3603.35     2851.48    100.35 o 
   5   1   5     8271.63     7362.59    235.04 o 
   6   1   5      547.81      452.47     46.56 o 
   7   1   5       27.22      -20.58     25.92 o 
   8   1   5      141.92      120.91     39.32 o 
   9   1   5      292.48      297.14     53.37 o 
  10   1   5      522.70      391.32    114.87 o 
  11   1   5      203.01      244.87    108.03 o 
  -9   2   5       50.50       16.32     86.45 o 
  -8   2   5        5.59      -51.32     72.76 o 
  -7   2   5       55.75       19.87     66.98 o 
  -6   2   5       27.18      -49.61     46.58 o 
  -5   2   5      607.17      736.26    211.06 o 
  -4   2   5      535.51      603.15     63.76 o 
  -3   2   5     8006.70     8685.09    290.71 o 
  -2   2   5     3766.45     4911.32    161.34 o 
  -1   2   5     1996.91     2121.96     76.94 o 
   0   2   5     3557.47     4300.13    173.94 o 
   1   2   5      192.24      292.41     68.82 o 
   2   2   5      106.25       99.75     27.92 o 
   3   2   5        2.06       -3.64     19.51 o 
   4   2   5      956.15      995.89     63.08 o 
   5   2   5       68.75       85.26     37.86 o 
   6   2   5     1387.67     1502.06     89.72 o 
   7   2   5     1376.96     1538.87     95.36 o 
   8   2   5      232.11      363.38     73.46 o 
   9   2   5      527.20      961.60    148.95 o 
  10   2   5      209.67      187.77     90.92 o 
  11   2   5        4.34      -14.61     74.48 o 
  -9   3   5        2.44      -73.03     89.08 o 
  -8   3   5        4.25     -101.19     73.55 o 
  -7   3   5      129.50       29.02     49.53 o 
  -6   3   5      381.18      424.93     75.46 o 
  -5   3   5      531.58      828.64    106.65 o 
  -4   3   5      951.12      903.69     69.38 o 
  -3   3   5      472.25      654.66     74.44 o 
  -2   3   5      514.01      561.21     49.61 o 
  -1   3   5        0.76      -22.33     14.89 o 
   0   3   5     1058.93      944.88     67.70 o 
   1   3   5      180.52      189.30     44.95 o 
   2   3   5     7426.67     6894.75    484.48 o 
   3   3   5    10682.49    10390.56    403.80 o 
   4   3   5     2070.39     1855.74    100.18 o 
   5   3   5     5233.95     5155.75    224.33 o 
   6   3   5      501.53      587.42     77.27 o 
   7   3   5       56.18      -25.92     43.03 o 
   8   3   5      430.04      552.77    111.32 o 
   9   3   5      383.68      606.59    134.34 o 
  10   3   5       12.85       13.68     71.32 o 
  11   3   5       88.28       77.63     87.24 o 
  -8   4   5      174.50       81.90     58.42 o 
  -7   4   5       88.01       96.69     57.84 o 
  -6   4   5       51.63        7.22     54.95 o 
  -5   4   5       44.60       41.96     50.63 o 
  -4   4   5      357.94      426.24     73.36 o 
  -3   4   5     1634.35     2580.09    141.65 o 
  -2   4   5     6502.81     7529.23    382.70 o 
  -1   4   5     6302.62     7365.10    386.72 o 
   0   4   5    11941.63    13387.74   1275.88 o 
   1   4   5     8218.87     8478.40    469.02 o 
   2   4   5     9928.83    12021.43    653.57 o 
   3   4   5     2250.04     2745.58    187.77 o 
   4   4   5      479.88      505.80     96.71 o 
   5   4   5      225.23      341.45     84.21 o 
   6   4   5     4108.10     4487.19    287.11 o 
   7   4   5     1525.42     1720.82    147.37 o 
   8   4   5     1596.57     1870.04    160.40 o 
   9   4   5     2042.80     2009.12    174.74 o 
  10   4   5      207.62      339.22    115.66 o 
  11   4   5      214.48      116.84     97.24 o 
  -8   5   5        1.15      -33.16     69.01 o 
  -7   5   5       38.31       26.63     58.95 o 
  -6   5   5        0.96       17.11     60.45 o 
  -5   5   5       10.33       92.50     55.75 o 
  -4   5   5        2.04       -2.33     45.03 o 
  -3   5   5       37.21       58.55     53.75 o 
  -2   5   5      181.77      274.87    101.12 o 
  -1   5   5       81.11       75.59     39.64 o 
   0   5   5      258.23      308.45     57.37 o 
   1   5   5      133.62      176.89     41.44 o 
   2   5   5        0.14       15.26     44.47 o 
   3   5   5       36.66      -34.61     45.13 o 
   4   5   5       68.17      100.92     71.71 o 
   5   5   5       55.38       73.69     58.55 o 
   6   5   5        4.25      -19.47     43.69 o 
   7   5   5        0.50      -78.95     52.63 o 
   8   5   5       24.60        6.71     67.63 o 
   9   5   5        1.19      -31.18     61.32 o 
  10   5   5        7.22        9.74     74.21 o 
  11   5   5        5.58      -71.19     80.40 o 
  -7   6   5      140.10       71.95     67.67 o 
  -6   6   5      295.74      277.17     81.51 o 
  -5   6   5        7.72       11.28     56.65 o 
  -4   6   5       13.07       -9.00     53.15 o 
  -3   6   5       59.09       62.22     44.97 o 
  -2   6   5     2162.07     2302.02    197.70 o 
  -1   6   5     1909.45     1879.18    105.12 o 
   0   6   5     8921.74     9153.69    873.18 o 
   1   6   5    15813.62    15716.43    592.92 o 
   2   6   5     5488.60     4854.04    309.74 o 
   3   6   5     3403.70     3254.80    228.43 o 
   4   6   5      559.38      905.15    139.48 o 
   5   6   5        8.67      -55.79     45.00 o 
   6   6   5      246.85      587.77    120.40 o 
   7   6   5     1268.08     1047.65    118.03 o 
   8   6   5      992.11     1092.79    125.53 o 
   9   6   5      904.23     1446.74    206.19 o 
  10   6   5      423.29      732.12    156.71 o 
  11   6   5      162.55      152.90    109.74 o 
  -6   7   5       25.76       -9.35     62.02 o 
  -5   7   5      374.43      552.92     98.18 o 
  -4   7   5      419.76      458.30     87.96 o 
  -3   7   5      188.20      300.76     74.93 o 
  -2   7   5     1459.32     1402.54    107.63 o 
  -1   7   5      623.98      741.21    255.93 o 
   0   7   5     1586.43     1608.53    162.63 o 
   1   7   5      157.77      150.86     51.84 o 
   2   7   5      792.74      696.59     91.19 o 
   3   7   5      460.98      446.85    114.87 o 
   4   7   5     3990.62     3808.63    263.03 o 
   5   7   5     1566.78     1410.03    134.21 o 
   6   7   5      866.76      782.52     99.74 o 
   7   7   5     1511.80     1393.58    142.24 o 
   8   7   5      115.73      160.92     92.11 o 
   9   7   5        1.35      -65.92     62.37 o 
  10   7   5        1.81      -26.71     75.66 o 
  11   7   5       23.78       -8.68     91.32 o 
  -6   8   5      102.22      168.82    110.79 o 
  -5   8   5        0.59      -21.18     81.84 o 
  -4   8   5       54.02       73.85     67.63 o 
  -3   8   5       55.24      -34.14     52.93 o 
  -2   8   5      415.84      443.94    172.96 o 
  -1   8   5      193.14      173.92    104.28 o 
   0   8   5     1157.69     1125.44    120.20 o 
   1   8   5     1094.32      869.15     72.69 o 
   2   8   5     1053.30      885.28    109.48 o 
   3   8   5     1965.83     1864.38    167.63 o 
   4   8   5       19.36       59.34     70.26 o 
   5   8   5      841.56      755.54     97.50 o 
   6   8   5       21.28       77.90     71.05 o 
   7   8   5      342.36      420.01    122.11 o 
   8   8   5        7.62      -15.79     67.37 o 
   9   8   5      153.26       93.16     89.48 o 
  10   8   5      159.01      250.40    115.27 o 
  -4   9   5      307.46      408.96    134.21 o 
  -3   9   5     1088.97     1003.05    130.92 o 
  -2   9   5     1306.55     1373.19    147.11 o 
  -1   9   5     1948.60     1705.71    147.96 o 
   0   9   5     1115.60      883.97     76.84 o 
   1   9   5      173.81      270.63     69.62 o 
   2   9   5       11.53      -30.53     56.97 o 
   3   9   5       75.99       42.37     72.90 o 
   4   9   5     1077.84      833.17    107.11 o 
   5   9   5     1557.52     1436.34    145.27 o 
   6   9   5     1969.03     1585.16    155.92 o 
   7   9   5     1671.00     1791.88    172.37 o 
   8   9   5      306.06      453.43    133.03 o 
   9   9   5      246.18      300.53    116.19 o 
  -3  10   5        3.13      -37.11     95.79 o 
  -2  10   5       17.24      -18.82     85.92 o 
  -1  10   5       18.01        6.18     87.50 o 
   0  10   5       36.06       36.45     88.82 o 
   1  10   5       24.72      -11.18     81.19 o 
   2  10   5       25.28      -14.47     82.37 o 
   3  10   5        3.15       39.74     98.42 o 
   4  10   5       35.53      -35.53     74.21 o 
   5  10   5        5.22       -6.97     75.66 o 
   6  10   5       15.98      -52.90     72.24 o 
   7  10   5        1.12       -7.89     75.26 o 
   8  10   5       21.93       23.29     83.95 o 
  -1  11   5      466.34      664.22    150.66 o 
   0  11   5      598.36      744.09    153.42 o 
   1  11   5      529.68     1006.73    179.08 o 
   3  11   5       14.66       -5.66     72.90 o 
   7  11   5      452.56      776.73    159.87 o 
  -4  -8   6       77.44       91.84    129.87 o 
  -3  -8   6        0.37     -122.77     88.95 o 
  -2  -8   6      238.80      183.56    115.13 o 
  -1  -8   6      390.95      344.88    134.87 o 
   0  -8   6      718.18      904.75    182.37 o 
   1  -8   6      929.83     1470.56    214.61 o 
   2  -8   6      828.00     1312.00    204.87 o 
   3  -8   6      701.62      938.70    178.42 o 
  -6  -7   6       20.70      -64.08    121.84 o 
  -5  -7   6      201.20      110.66    125.13 o 
  -4  -7   6      287.00      213.16    123.95 o 
  -3  -7   6      996.66     1265.55    207.90 o 
  -2  -7   6     1182.97     1395.95    219.48 o 
  -1  -7   6      668.32      763.57    161.58 o 
   0  -7   6      314.24      439.48    135.79 o 
   1  -7   6      217.87      366.85    126.32 o 
   2  -7   6       50.35       10.92     82.37 o 
   3  -7   6       80.45      105.79     91.45 o 
   4  -7   6      571.44      646.75    102.39 o 
   5  -7   6      371.24      247.24    128.29 o 
  -7  -6   6       43.74     -125.27    123.82 o 
  -6  -6   6       38.56      -40.92    108.55 o 
  -5  -6   6       46.60        8.29     92.77 o 
  -4  -6   6      149.76      221.06    117.50 o 
  -3  -6   6       36.85      -54.87     75.79 o 
  -2  -6   6       34.59       37.11     88.16 o 
  -1  -6   6        0.67      -26.32     65.13 o 
   0  -6   6      279.45      266.19    107.90 o 
   1  -6   6      201.80      265.79     99.08 o 
   2  -6   6      811.24      757.52     97.37 o 
   3  -6   6      178.74      360.53    104.08 o 
   4  -6   6       57.49      110.49     59.23 o 
   5  -6   6      186.14      214.91     77.47 o 
   6  -6   6        4.40      -44.87    102.11 o 
   7  -6   6        9.71      -79.48    100.27 o 
  -7  -5   6       24.49      -35.21     63.70 o 
  -6  -5   6        0.67      -19.08     85.13 o 
  -5  -5   6      140.30       31.45     85.13 o 
  -4  -5   6      659.93      854.75    167.11 o 
  -3  -5   6     1649.93     1304.76    139.08 o 
  -2  -5   6     1884.76     1335.95    137.63 o 
  -1  -5   6     3620.65     3179.80    236.06 o 
   0  -5   6     4562.93     3689.02    259.74 o 
   1  -5   6     1121.24      827.78    101.32 o 
   2  -5   6     1524.01     1422.92    130.40 o 
   3  -5   6        2.32      -78.29     59.61 o 
   4  -5   6      421.81      445.62     81.88 o 
   5  -5   6      292.15      266.77     72.66 o 
   6  -5   6     1527.01     1309.29     94.84 o 
   7  -5   6      729.93      863.70    172.24 o 
   8  -5   6      636.51      790.54    170.66 o 
  -8  -4   6        3.54      -35.13     68.82 o 
  -7  -4   6       22.87       -3.96     56.74 o 
  -6  -4   6       87.68       30.12     52.96 o 
  -5  -4   6      192.12      253.25     68.09 o 
  -4  -4   6      262.50      283.16     62.86 o 
  -3  -4   6       79.57      130.00     96.05 o 
  -2  -4   6       54.90      -13.42     61.19 o 
  -1  -4   6       64.44       90.26     67.50 o 
   0  -4   6      322.43      573.83    115.66 o 
   1  -4   6      852.17     1030.02    107.24 o 
   2  -4   6       79.80      177.50     68.03 o 
   3  -4   6      387.74      717.51    110.79 o 
   4  -4   6       60.61       35.60     46.25 o 
   5  -4   6        2.18       24.01     45.93 o 
   6  -4   6      277.40      433.99     98.36 o 
   7  -4   6        0.44     -120.00     81.58 o 
   8  -4   6       31.59      -95.66     75.26 o 
   9  -4   6        3.72      -60.53     89.21 o 
  -8  -3   6       70.95       64.87     87.63 o 
  -7  -3   6      143.87       70.66     72.90 o 
  -6  -3   6      101.87       40.89     53.49 o 
  -5  -3   6       14.04      -32.63     40.73 o 
  -4  -3   6       59.39       46.94     46.50 o 
  -3  -3   6      454.02      484.80     71.79 o 
  -2  -3   6     2188.00     1867.55    100.22 o 
  -1  -3   6     3794.54     3195.20    145.62 o 
   0  -3   6     5426.86     4769.57    297.64 o 
   1  -3   6     8389.31     7840.42    451.06 o 
   2  -3   6     3164.19     2771.77    187.50 o 
   3  -3   6      544.61      664.62    107.63 o 
   4  -3   6       61.96        2.47     38.05 o 
   5  -3   6      103.97      121.33     51.72 o 
   6  -3   6      752.00      881.74     98.28 o 
   7  -3   6      892.97     1145.41    115.95 o 
   8  -3   6     1158.45     1055.94    120.79 o 
   9  -3   6      568.21      729.09    148.56 o 
  -9  -2   6        0.44        3.68     89.87 o 
  -8  -2   6       49.04      -66.71     68.95 o 
  -7  -2   6       62.11       27.50     72.50 o 
  -6  -2   6      270.32      343.00     72.90 o 
  -5  -2   6     1813.30     1506.42    119.41 o 
  -4  -2   6     1273.00     1427.68     89.56 o 
  -3  -2   6     1877.99     2012.55    107.79 o 
  -2  -2   6     2410.04     2569.45    125.26 o 
  -1  -2   6      329.77      566.59     46.76 o 
   0  -2   6      500.15      490.14     63.55 o 
   1  -2   6       39.38       50.47     29.67 o 
   2  -2   6     4034.24     4644.83    277.24 o 
   3  -2   6     4471.80     5632.24    220.56 o 
   4  -2   6     5298.13     5747.15    238.92 o 
   5  -2   6     2445.49     2483.50    123.35 o 
   6  -2   6     2409.83     2846.06    140.28 o 
   7  -2   6      918.85     1087.31     78.35 o 
   8  -2   6      196.04      244.48     90.59 o 
   9  -2   6        8.41      -42.50     67.90 o 
  10  -2   6       48.90        4.21     87.11 o 
  -9  -1   6       10.06       22.90     76.58 o 
  -8  -1   6       29.16      -10.66     72.24 o 
  -7  -1   6       66.37       27.24     64.61 o 
  -6  -1   6      108.67       13.95     59.87 o 
  -5  -1   6       66.33       79.51     44.43 o 
  -4  -1   6      258.18      293.70     58.77 o 
  -3  -1   6       11.30      -17.09     31.41 o 
  -2  -1   6      274.43      275.50     49.70 o 
  -1  -1   6      300.08      380.50     52.97 o 
   0  -1   6     3756.55     3582.03    152.86 o 
   1  -1   6      256.16      336.32     57.37 o 
   2  -1   6      952.42      926.25     63.03 o 
   4  -1   6      110.58      102.36     26.91 o 
   5  -1   6      466.32      508.05     66.28 o 
   6  -1   6      158.70      158.47     36.99 o 
   7  -1   6      595.76      803.76     70.16 o 
   8  -1   6      102.96       73.80     48.87 o 
   9  -1   6      102.82      161.87     63.04 o 
  10  -1   6       46.97      126.32     83.16 o 
  -9   0   6        7.46      -27.63     73.16 o 
  -8   0   6        0.64      -15.79     69.61 o 
  -7   0   6       44.18       50.40     71.32 o 
  -6   0   6      248.46      286.85     99.61 o 
  -5   0   6     1301.28     1131.47    116.58 o 
  -4   0   6     1302.28     1385.02     87.96 o 
  -3   0   6     4599.51     5369.80    225.58 o 
  -2   0   6    13095.29    16786.44    628.03 o 
  -1   0   6    10769.92    13610.87    511.40 o 
   0   0   6     4684.22     6120.30    325.93 o 
   1   0   6      425.33      466.72     36.70 o 
   2   0   6      364.55      352.64     41.05 o 
   3   0   6     2726.00     3033.73    132.11 o 
   4   0   6    14388.85    17530.37    527.03 o 
   5   0   6     7121.58     8132.92    258.29 o 
   6   0   6     9226.63    10505.18    330.42 o 
   7   0   6     5030.06     6054.92    206.81 o 
   8   0   6       25.62       10.10     34.92 o 
   9   0   6      255.49      264.11     55.22 o 
  10   0   6        3.35      -64.64     43.09 o 
  -9   1   6       11.35      -91.45     88.69 o 
  -8   1   6       60.08        4.08     78.82 o 
  -7   1   6       57.13       16.97     70.40 o 
  -6   1   6      139.83       78.82     72.76 o 
  -5   1   6       22.80        6.71     57.24 o 
  -4   1   6        0.11      -26.75     28.74 o 
  -3   1   6       81.52       66.30     31.29 o 
  -2   1   6        0.36      -32.39     21.59 o 
  -1   1   6      226.57      280.20     41.50 o 
   0   1   6     1035.28      958.98     55.63 o 
   1   1   6     4329.09     4101.99    169.66 o 
   2   1   6      405.06      439.52    140.73 o 
   3   1   6     1349.71     1310.33     53.31 o 
   4   1   6     2129.95     1697.17     66.56 o 
   5   1   6       32.01        2.91     20.04 o 
   6   1   6      198.92      172.70     34.49 o 
   7   1   6      244.33      210.28     41.29 o 
   8   1   6      678.90      669.27    109.13 o 
   9   1   6        1.83       22.75     37.82 o 
  10   1   6      102.97      134.58     69.07 o 
  11   1   6        4.02      -35.00     78.03 o 
  -8   2   6       14.99        3.82     75.92 o 
  -7   2   6        1.25      -53.95     61.32 o 
  -6   2   6        1.81        4.21     63.55 o 
  -5   2   6      207.04      286.32     92.11 o 
  -4   2   6     2870.15     2852.95    212.90 o 
  -3   2   6     2733.67     4043.93    172.27 o 
  -2   2   6     5205.49     5610.50    226.16 o 
  -1   2   6     4975.14     6366.41    251.51 o 
   0   2   6     3363.22     4494.25    184.74 o 
   1   2   6     1675.60     1747.43     86.75 o 
   2   2   6      796.83     1047.08     61.56 o 
   3   2   6      303.42      430.17     53.18 o 
   4   2   6     6443.73     7845.94    311.77 o 
   5   2   6     3055.34     3134.49    188.30 o 
   6   2   6     3947.29     4303.46    319.35 o 
   7   2   6     1474.52     1636.48    180.99 o 
   8   2   6     1713.75     1841.70    111.94 o 
   9   2   6      795.23     1057.88    118.86 o 
  10   2   6       85.73       49.74     78.55 o 
  11   2   6       42.68        1.05     75.66 o 
  -8   3   6       89.19       -7.89     80.92 o 
  -7   3   6      378.90      310.40    133.69 o 
  -6   3   6      220.03      191.45     61.75 o 
  -5   3   6     1612.57     1400.65    127.90 o 
  -4   3   6      592.05      739.27     91.87 o 
  -3   3   6       89.27       43.16     40.30 o 
  -2   3   6      176.60      293.05    103.82 o 
  -1   3   6     1099.01      821.54     72.71 o 
   0   3   6     1957.18     1602.33     64.40 o 
   1   3   6     2611.11     2243.86     81.75 o 
   2   3   6    14459.05    13323.74    543.76 o 
   3   3   6    12503.56    10680.04    416.09 o 
   4   3   6    10181.19     9241.50    526.46 o 
   5   3   6     2052.09     1688.61     97.47 o 
   6   3   6      246.83      194.68     51.98 o 
   7   3   6       11.26      -44.25     33.17 o 
   8   3   6       15.27       27.76     45.83 o 
   9   3   6      208.70      247.64     93.03 o 
  10   3   6      365.54      404.48    118.82 o 
  11   3   6      131.13      115.27     96.58 o 
  -8   4   6       23.42      -34.61     48.26 o 
  -7   4   6        1.09      -43.80     47.51 o 
  -6   4   6       65.41       99.65     55.51 o 
  -5   4   6       24.97       39.14     51.31 o 
  -4   4   6        7.55      -22.66     40.87 o 
  -3   4   6       65.27      139.70     69.67 o 
  -2   4   6     1142.00     1202.73     76.96 o 
  -1   4   6      120.75      197.39     77.44 o 
   0   4   6      635.23      504.71     62.75 o 
   1   4   6     1786.88     2092.87     81.43 o 
   2   4   6      100.81      112.74     24.14 o 
   3   4   6      889.20      927.74     67.12 o 
   4   4   6       63.23       58.71     40.08 o 
   5   4   6      596.76      673.61    136.32 o 
   6   4   6       21.28       29.89     42.96 o 
   7   4   6     1159.82     1001.07    107.77 o 
   8   4   6       33.04       59.47     68.82 o 
   9   4   6      150.07      194.48     96.58 o 
  10   4   6      144.47      225.00    106.58 o 
  11   4   6       30.27        7.50     80.00 o 
  -7   5   6      152.43       35.68     63.22 o 
  -6   5   6      457.47      423.91     85.78 o 
  -5   5   6     1408.47     1184.56     92.17 o 
  -4   5   6     1879.27     1405.27     96.65 o 
  -3   5   6     1163.96      901.27     73.02 o 
  -2   5   6     1543.41     1387.34     86.85 o 
  -1   5   6      547.20      613.31     62.11 o 
   0   5   6      438.64      551.32     64.18 o 
   1   5   6     3408.47     2717.83    155.73 o 
   2   5   6     6595.29     5866.25    237.29 o 
   3   5   6     3716.74     3491.12    237.50 o 
   4   5   6    10181.12     8981.50    514.35 o 
   5   5   6     4621.88     4168.24    272.90 o 
   6   5   6     2178.68     1908.99    158.69 o 
   7   5   6     2443.40     2062.28    172.24 o 
   8   5   6       11.04      -58.29     53.16 o 
   9   5   6       20.86      -40.40     61.45 o 
  10   5   6       60.99       35.00     76.58 o 
  11   5   6      359.92      475.40    136.32 o 
  -7   6   6        0.03      -56.46     59.97 o 
  -6   6   6        0.35       -7.82     62.16 o 
  -5   6   6        0.07      -30.84     55.99 o 
  -4   6   6        0.47       15.07     47.65 o 
  -3   6   6      212.62      242.39     63.37 o 
  -2   6   6      457.74      508.06    122.63 o 
  -1   6   6      849.10     1092.23     74.93 o 
   0   6   6      298.41      235.76     53.07 o 
   1   6   6     1009.01      996.07    117.90 o 
   2   6   6       54.80       37.15     36.75 o 
   3   6   6       16.05       -8.95     53.82 o 
   4   6   6      781.27      759.88     98.16 o 
   5   6   6      253.88      153.16     78.55 o 
   6   6   6      180.33      243.43     86.84 o 
   7   6   6       27.31       61.32     74.21 o 
   8   6   6      191.35      279.87    109.48 o 
   9   6   6       67.96      137.50     85.13 o 
  10   6   6       41.91       -3.68     74.48 o 
  11   6   6       55.48      153.56     99.74 o 
  -6   7   6       70.78      127.43     73.73 o 
  -5   7   6      478.52      550.84    102.66 o 
  -4   7   6      877.78      901.71    118.42 o 
  -3   7   6      405.47      458.11     86.27 o 
  -2   7   6      852.11      909.99    149.61 o 
  -1   7   6     1178.78     1060.83    154.21 o 
   0   7   6       55.13      -16.02     37.10 o 
   1   7   6       85.03       42.57     44.48 o 
   2   7   6     1797.08     1619.53     95.76 o 
   3   7   6     2530.13     2344.52    191.45 o 
   4   7   6     3533.51     3904.95    276.19 o 
   5   7   6      690.85      859.10    148.82 o 
   6   7   6     1958.34     1965.96    170.53 o 
   7   7   6     2503.32     2396.63    199.87 o 
   8   7   6      270.24      323.43    114.48 o 
   9   7   6      108.86       61.97     83.16 o 
  10   7   6       28.31      -17.37     76.71 o 
  11   7   6       36.46       82.63     90.40 o 
  -5   8   6       31.01       67.36     77.35 o 
  -4   8   6       28.52       18.45     67.63 o 
  -3   8   6      196.52      173.70     70.68 o 
  -2   8   6      472.09      504.09    167.57 o 
  -1   8   6      652.73      964.31    106.72 o 
   0   8   6     2492.05     2236.68    126.91 o 
   1   8   6     2414.12     2064.95    118.94 o 
   2   8   6     4056.78     3805.59    182.33 o 
   3   8   6     1085.06     1100.68    130.13 o 
   5   8   6      269.78      426.32    113.42 o 
   6   8   6        1.24      -63.03     62.11 o 
   7   8   6       99.60      163.95     89.48 o 
   8   8   6      482.97      532.64    133.95 o 
   9   8   6      487.46      384.09    129.87 o 
  10   8   6      437.46      612.51    155.53 o 
  -4   9   6       68.39       34.47     96.19 o 
  -3   9   6        1.18      -20.97     59.59 o 
  -2   9   6      281.12      378.54    110.20 o 
  -1   9   6      261.95      237.24    230.27 o 
   0   9   6        6.27      -24.06     46.98 o 
   1   9   6       12.75      -20.89     43.89 o 
   2   9   6      105.89      155.24     61.35 o 
   3   9   6       10.36      -10.39     74.21 o 
   4   9   6      113.05      259.74    127.63 o 
   5   9   6     1114.90     1021.99    126.19 o 
   6   9   6        6.52        9.74     80.53 o 
   7   9   6      114.52      223.69    103.82 o 
   8   9   6       42.19       46.84     74.08 o 
   9   9   6        2.94      -11.45     79.74 o 
  -3  10   6       27.41       52.37    100.27 o 
  -2  10   6       19.39       18.68     85.00 o 
  -1  10   6      621.18      484.61    129.87 o 
   0  10   6     1084.62     1034.32    103.29 o 
   1  10   6     1286.14     1085.44     90.24 o 
   2  10   6     2087.74     2088.69    130.52 o 
   3  10   6     1476.70     1225.16    143.56 o 
   4  10   6     1866.24     2088.33    202.24 o 
   5  10   6     1210.37     1476.35    160.13 o 
   6  10   6        1.29      -38.95     72.50 o 
   7  10   6       29.71       13.42     75.79 o 
   8  10   6      168.29      164.48    107.63 o 
  -1  11   6      170.02      294.61    109.34 o 
   0  11   6      105.60      185.40    108.69 o 
   1  11   6        1.89      -85.40     74.87 o 
   4  11   6        5.18      -54.21     86.71 o 
   5  11   6       54.88       60.00     88.95 o 
   6  11   6      301.60      365.53    123.56 o 
   7  11   6       27.25       78.03    100.92 o 
  -2  -8   7       52.21       98.03    107.63 o 
  -1  -8   7      107.72       92.90    112.77 o 
   0  -8   7      317.57      545.41    155.66 o 
   1  -8   7      438.50      416.85    137.24 o 
   2  -8   7      143.87      102.50    101.71 o 
  -5  -7   7       96.35      181.19    133.82 o 
  -4  -7   7      205.88      189.21    126.84 o 
  -3  -7   7      369.93      495.80    156.98 o 
  -2  -7   7      162.61      185.27    112.77 o 
  -1  -7   7      277.56      264.22    126.84 o 
   0  -7   7       57.12      125.66     96.71 o 
   1  -7   7       17.40       -8.03     84.48 o 
   2  -7   7        0.07      -39.74     70.40 o 
   3  -7   7      236.79      373.82    124.34 o 
   4  -7   7      330.86      262.21     88.67 o 
   5  -7   7      207.34      270.63     90.99 o 
  -6  -6   7      105.07       32.37    111.58 o 
  -5  -6   7      208.01       13.95    108.16 o 
  -4  -6   7      144.80      148.56    108.03 o 
  -3  -6   7        4.63       35.00     83.95 o 
  -2  -6   7       37.43       39.34     82.11 o 
  -1  -6   7      153.25      132.90    102.11 o 
   0  -6   7      713.78      844.75    165.40 o 
   1  -6   7     2078.64     1964.25    176.45 o 
   2  -6   7     2225.42     2252.15    188.16 o 
   3  -6   7     2492.60     2463.73    196.71 o 
   4  -6   7     1248.29     1218.62    138.03 o 
   5  -6   7      267.86      236.34     70.89 o 
   6  -6   7       53.82       74.61    104.61 o 
  -7  -5   7        0.22      -43.42    121.45 o 
  -6  -5   7       14.60        2.63     94.34 o 
  -5  -5   7        8.41       16.58    104.74 o 
  -4  -5   7       15.36       -9.47     87.63 o 
  -3  -5   7       39.05        8.68     83.16 o 
  -2  -5   7       88.51      124.48     88.55 o 
  -1  -5   7        6.51      -65.26     73.82 o 
   0  -5   7       18.15       -8.95     65.40 o 
   1  -5   7       27.44       84.48     74.87 o 
   2  -5   7       10.21      -26.05     61.97 o 
   3  -5   7        8.32      -52.76     58.69 o 
   4  -5   7        1.63      -29.83     48.84 o 
   5  -5   7        0.16       13.54     56.61 o 
   6  -5   7        6.23      -22.22     58.98 o 
   7  -5   7        0.69       26.58     98.16 o 
  -7  -4   7      140.22      111.58     76.49 o 
  -6  -4   7      353.43      282.18     77.97 o 
  -5  -4   7      567.41      738.06    122.70 o 
  -4  -4   7      480.58      426.98    118.56 o 
  -3  -4   7      464.39      506.72    123.95 o 
  -2  -4   7      336.79      312.51    104.61 o 
  -1  -4   7      266.27      369.61    107.50 o 
   0  -4   7      753.06      798.70     98.82 o 
   1  -4   7     2512.77     2835.45    207.37 o 
   2  -4   7     4168.88     4474.56    288.56 o 
   3  -4   7     2215.51     2660.18    191.71 o 
   4  -4   7     3565.72     3542.26    357.05 o 
   5  -4   7     2127.80     2109.62    161.45 o 
   6  -4   7      791.89      835.33    167.17 o 
   7  -4   7      186.05      254.52     75.09 o 
   8  -4   7       59.82      -36.58     93.42 o 
  -8  -3   7       45.48        0.39     77.76 o 
  -7  -3   7        0.82      -50.13     75.40 o 
  -6  -3   7       10.31      -51.54     70.20 o 
  -5  -3   7       35.08       14.90     53.73 o 
  -4  -3   7      225.24      172.01     62.06 o 
  -3  -3   7      225.90      218.25     61.03 o 
  -2  -3   7      566.35      710.93    169.15 o 
  -1  -3   7     1632.37     1471.74    132.63 o 
   0  -3   7     1425.18     1144.10    112.50 o 
   1  -3   7     2048.54     1804.38    144.74 o 
   2  -3   7     1075.11      962.39     95.79 o 
   3  -3   7        1.79       -6.05     42.90 o 
   4  -3   7      444.76      554.77     75.73 o 
   5  -3   7      553.88      682.28     99.94 o 
   6  -3   7      388.38      367.38     69.90 o 
   7  -3   7      604.51      681.78     95.44 o 
   8  -3   7      790.56      825.81    107.24 o 
   9  -3   7       29.62        1.58     83.03 o 
  -8  -2   7        6.62      -49.21     74.21 o 
  -7  -2   7       33.53       -0.79     68.16 o 
  -6  -2   7       83.37      139.21     91.71 o 
  -5  -2   7      506.85      700.35     95.41 o 
  -4  -2   7      384.06      532.74     88.69 o 
  -3  -2   7      829.01      806.57     65.85 o 
  -2  -2   7      281.59      317.89     69.94 o 
  -1  -2   7      172.91      126.71     48.82 o 
   0  -2   7       24.06       -6.99     29.87 o 
   1  -2   7     1384.92     1914.54     95.22 o 
   2  -2   7      502.03      575.54     68.16 o 
   3  -2   7     2228.86     2450.71    169.48 o 
   4  -2   7     4292.12     4524.53    197.20 o 
   5  -2   7      630.74      625.50     60.69 o 
   6  -2   7     1250.37     1285.99     83.31 o 
   7  -2   7      428.08      577.91     83.64 o 
   8  -2   7       44.26        2.31     50.46 o 
   9  -2   7       63.37        0.39     85.26 o 
  -8  -1   7       67.82       53.03     85.79 o 
  -7  -1   7      244.94      125.13     95.66 o 
  -6  -1   7       96.33       50.79     72.24 o 
  -5  -1   7      125.97       59.98     48.55 o 
  -4  -1   7        0.08      -17.56     42.34 o 
  -3  -1   7     1048.45      986.23     70.41 o 
  -2  -1   7     2871.61     2490.21    124.60 o 
  -1  -1   7     5484.87     4719.04    201.39 o 
   0  -1   7     8473.69     7477.15    296.60 o 
   1  -1   7     8820.61     7495.64    294.94 o 
   2  -1   7     3473.65     3137.03    420.86 o 
   3  -1   7     4202.98     3547.99    151.44 o 
   4  -1   7     1012.71      845.28     45.66 o 
   5  -1   7      299.23      252.47     39.63 o 
   6  -1   7      673.84      848.04    182.17 o 
   7  -1   7      667.68      796.85    174.28 o 
   8  -1   7     1581.83     1298.11     89.24 o 
   9  -1   7      477.04      546.02     86.11 o 
  -8   0   7        4.95      -35.79     79.74 o 
  -7   0   7        1.22      -21.71     72.90 o 
  -6   0   7       18.78      -29.74     58.16 o 
  -5   0   7       35.91        1.18     71.19 o 
  -4   0   7       79.81       70.71     42.34 o 
  -3   0   7       83.64      136.34     57.44 o 
  -2   0   7       69.50      134.59     43.93 o 
  -1   0   7        0.22      -15.45     25.17 o 
   0   0   7        0.48      -31.09     22.69 o 
   1   0   7      165.85      269.24     43.51 o 
   2   0   7      147.87      213.56     40.35 o 
   3   0   7       10.75      -14.78     25.77 o 
   4   0   7        9.57      -13.30     20.29 o 
   5   0   7        9.57        0.39     23.05 o 
   6   0   7       12.01       16.64     27.55 o 
   7   0   7        6.95       -6.19     30.02 o 
   8   0   7        0.65      -23.58     31.09 o 
   9   0   7       19.57       -6.56     52.54 o 
  10   0   7        5.02       -7.11     91.32 o 
  -8   1   7      124.56       65.26     93.69 o 
  -7   1   7      316.49      325.93    115.40 o 
  -6   1   7      277.16      152.90    100.92 o 
  -5   1   7      615.58      488.83    118.42 o 
  -4   1   7      590.22      483.04    114.34 o 
  -3   1   7      284.30      365.44     55.94 o 
  -2   1   7      951.32      850.71     57.91 o 
  -1   1   7     5744.18     5067.55    210.75 o 
   0   1   7     7659.53     6725.65    267.98 o 
   1   1   7     9395.16     8137.64    317.18 o 
   2   1   7    14965.22    13744.80    517.77 o 
   3   1   7     3197.01     2314.52     85.40 o 
   4   1   7     6118.69     5601.64    181.52 o 
   5   1   7     1111.27      946.40     47.37 o 
   6   1   7      247.74      197.93     36.88 o 
   7   1   7      497.41      420.59     67.97 o 
   8   1   7      565.29      525.40     60.73 o 
   9   1   7     1195.71     1036.73     96.78 o 
  10   1   7      497.28      660.15    133.36 o 
  11   1   7      312.18      321.06    130.27 o 
  -8   2   7        1.80      -61.45     79.08 o 
  -7   2   7        1.06      -41.71     71.32 o 
  -6   2   7      102.25       82.11     82.90 o 
  -5   2   7       12.02       -8.03     68.69 o 
  -4   2   7     1468.11     1411.48    140.66 o 
  -3   2   7     2100.98     2471.50    191.19 o 
  -2   2   7     2004.76     2013.46    100.16 o 
  -1   2   7     4490.01     5691.52    231.90 o 
   0   2   7      780.00      854.76     55.25 o 
   1   2   7      197.32      215.39     41.57 o 
   2   2   7       80.05      159.27     43.55 o 
   3   2   7     3761.33     4473.32    191.37 o 
   4   2   7     1167.84     1215.77     74.31 o 
   5   2   7     2204.10     2371.36     90.82 o 
   6   2   7     2573.88     2939.44    110.82 o 
   7   2   7      115.35      131.98     36.36 o 
   8   2   7      611.00      917.25    163.69 o 
   9   2   7      217.53      164.01     64.56 o 
  10   2   7       16.79       37.90     56.36 o 
  11   2   7        6.05      -15.66     88.82 o 
  -8   3   7       11.29       42.63    101.32 o 
  -7   3   7       79.01       22.50     93.95 o 
  -6   3   7      161.77      222.90    109.61 o 
  -5   3   7      172.70      119.87     86.84 o 
  -4   3   7      190.18      213.95     94.21 o 
  -3   3   7      287.49      337.08     62.02 o 
  -2   3   7       54.32       21.53     23.80 o 
  -1   3   7      270.03      203.01     74.61 o 
   0   3   7      439.43      495.83    134.34 o 
   1   3   7     3365.34     3547.80    355.86 o 
   2   3   7    10377.72     9862.63    385.92 o 
   3   3   7     3378.74     3051.24    153.36 o 
   4   3   7     4275.66     3550.02    164.45 o 
   5   3   7      792.74      664.68     57.02 o 
   6   3   7       16.80      -31.61     32.76 o 
   7   3   7      466.61      517.98     80.75 o 
   8   3   7      661.05      751.29    212.96 o 
   9   3   7       49.47       62.78     54.66 o 
  10   3   7      219.00      227.11    102.63 o 
  11   3   7      187.95      255.93    109.08 o 
  -7   4   7       24.76       10.92     98.16 o 
  -6   4   7       13.37      -60.55     51.16 o 
  -5   4   7      313.46      308.74     78.03 o 
  -4   4   7      448.89      753.97    113.88 o 
  -3   4   7     3055.32     3434.01    167.48 o 
  -2   4   7     3571.89     3989.62    303.16 o 
  -1   4   7     5106.61     6268.72    221.02 o 
   0   4   7     5473.81     5730.36    190.42 o 
   1   4   7     5477.21     5817.94    192.00 o 
   2   4   7     1536.00     1542.24     63.20 o 
   3   4   7      675.49      765.98     61.41 o 
   4   4   7     1059.50     1070.05    165.46 o 
   5   4   7     5317.86     5840.25    255.63 o 
   6   4   7     2814.65     3243.48    164.39 o 
   7   4   7     2066.87     2398.10    137.44 o 
   8   4   7     3195.33     3197.76    176.25 o 
   9   4   7      579.06     1258.18    180.14 o 
  10   4   7      342.21      606.72    139.08 o 
  11   4   7       42.76      -13.95     78.16 o 
  -7   5   7        1.26      -47.11     65.25 o 
  -6   5   7       12.83       -7.63     59.78 o 
  -5   5   7       10.32       53.02     55.27 o 
  -4   5   7       14.82       42.66     51.52 o 
  -3   5   7       26.13      -27.10     41.58 o 
  -2   5   7       11.28        0.38     39.24 o 
  -1   5   7      385.03      371.66     61.85 o 
   0   5   7        0.84      -18.07     29.37 o 
   1   5   7        1.59       -4.67     25.67 o 
   2   5   7       43.24       29.41     29.70 o 
   3   5   7       46.81       47.94     26.13 o 
   4   5   7        1.47      -18.78     39.40 o 
   5   5   7       45.16       40.33     43.46 o 
   6   5   7       19.69       24.21     60.66 o 
   7   5   7       63.15      -10.13     52.90 o 
   8   5   7       12.37      -58.29     61.45 o 
   9   5   7        0.87      -39.08     63.95 o 
  10   5   7       11.27       10.39     77.24 o 
  11   5   7        3.04       41.32     83.95 o 
  -6   6   7        1.48      -19.86     59.82 o 
  -5   6   7        8.02      -72.01     53.99 o 
  -4   6   7       27.99       73.40    106.91 o 
  -3   6   7      905.44     1111.14    120.92 o 
  -2   6   7      956.66     1068.30    131.58 o 
  -1   6   7     2597.95     3171.49    491.13 o 
   0   6   7     7897.08     8050.33    324.75 o 
   1   6   7     4101.83     3459.30    157.73 o 
   2   6   7     3906.92     3955.10    174.68 o 
   3   6   7      536.60      801.33    137.63 o 
   4   6   7        1.37      -33.95     49.87 o 
   5   6   7       94.50       19.08     75.26 o 
   6   6   7     2944.98     3399.15    246.06 o 
   7   6   7     1957.34     2625.32    210.14 o 
   8   6   7     1986.85     2586.50    211.19 o 
   9   6   7     1087.55     1022.52    124.48 o 
  10   6   7      271.46      406.72    126.19 o 
  11   6   7       95.13      147.11    103.95 o 
  -6   7   7      104.33       53.63     75.48 o 
  -5   7   7      284.84      279.99     85.78 o 
  -4   7   7      123.29      163.94     68.57 o 
  -3   7   7      402.85      605.88     93.73 o 
  -2   7   7      100.06       79.24     72.57 o 
  -1   7   7      340.31      433.62    133.23 o 
   0   7   7       15.19       19.02     40.54 o 
   1   7   7      843.14      739.03     60.51 o 
   2   7   7      177.07      125.64     48.39 o 
   3   7   7     3186.62     3059.27    233.29 o 
   4   7   7     1723.83     1538.06    151.58 o 
   5   7   7      541.05      690.93    145.66 o 
   6   7   7     2107.44     1858.98    168.95 o 
   7   7   7      316.02      496.46    125.66 o 
   8   7   7       33.41       65.26     76.98 o 
   9   7   7        2.58      -76.05     65.00 o 
  10   7   7       61.05       -9.34     71.84 o 
  11   7   7       42.05        0.39     83.03 o 
  -5   8   7        4.46      -28.83     71.66 o 
  -4   8   7       40.48       92.62     71.57 o 
  -3   8   7       50.23       41.82     59.58 o 
  -2   8   7      268.79      254.06     72.96 o 
  -1   8   7      715.42      742.76     77.97 o 
   0   8   7      830.47      928.31    202.24 o 
   1   8   7      704.97      690.09     96.52 o 
   2   8   7     1550.02     1413.45    143.56 o 
   3   8   7       21.09      -86.84     59.47 o 
   4   8   7      333.47      337.24    118.95 o 
   5   8   7      241.69      350.01    116.84 o 
   6   8   7      597.16     1045.42    177.11 o 
   7   8   7       16.17      -40.13     56.71 o 
   8   8   7      172.55      277.90    109.48 o 
   9   8   7      427.65      803.44    169.87 o 
  10   8   7       68.77       38.03     86.32 o 
  -4   9   7      437.87      409.09     98.24 o 
  -3   9   7      535.74      730.02    167.70 o 
  -2   9   7      873.49      931.45     96.98 o 
  -1   9   7      591.53      662.14    285.33 o 
   0   9   7       97.67       75.03     56.15 o 
   1   9   7        4.47      -47.12     42.88 o 
   2   9   7      158.68      130.53     85.92 o 
   3   9   7      746.84     1304.24    206.32 o 
   4   9   7     1777.74     1781.48    175.79 o 
   5   9   7     2448.90     2798.21    245.14 o 
   6   9   7     2439.17     2528.73    222.37 o 
   7   9   7      680.08      908.57    174.74 o 
   8   9   7      427.03      680.67    162.63 o 
   9   9   7       44.89       49.08     86.98 o 
  -3  10   7        0.20       -7.76     85.40 o 
  -2  10   7       14.49      -31.84     79.74 o 
  -1  10   7        5.13      -33.30     59.17 o 
   0  10   7        0.97       17.59     56.77 o 
   1  10   7       39.00       26.58     82.90 o 
   2  10   7        1.05       -1.45     76.98 o 
   3  10   7        6.59      -13.42     89.61 o 
   4  10   7       80.62      -13.16    132.37 o 
   5  10   7        8.18       -4.21     96.32 o 
   6  10   7        7.62      -60.53     72.37 o 
   7  10   7        8.09        7.37     76.58 o 
   8  10   7        5.56      -53.29     78.16 o 
   2  11   7        0.01      -41.71     85.40 o 
   3  11   7       88.12       80.92     87.50 o 
   4  11   7      357.57     1218.45    286.98 o 
   5  11   7      509.47     1121.86    218.82 o 
   6  11   7      636.28      947.52    191.58 o 
   7  11   7      681.03     1335.82    218.69 o 
  -3  -7   8      391.59      243.29    136.71 o 
  -2  -7   8      396.66      758.57    181.19 o 
  -1  -7   8      193.51      125.40    112.50 o 
   0  -7   8       35.29      -73.69     92.50 o 
   1  -7   8       11.31      -86.19     81.84 o 
   2  -7   8       30.86       48.42     95.00 o 
   3  -7   8      446.93      596.33    155.00 o 
   4  -7   8      389.70      320.93     93.94 o 
  -5  -6   8       45.97      -36.45    119.61 o 
  -4  -6   8        0.56      -83.03     95.40 o 
  -3  -6   8        0.08       31.71     92.24 o 
  -2  -6   8        0.06      -93.69     85.53 o 
  -1  -6   8      122.75       64.08     91.98 o 
   0  -6   8      119.99       88.69     97.24 o 
   1  -6   8      597.15      833.96    165.27 o 
   2  -6   8      244.37      425.27    124.48 o 
   3  -6   8       23.29       -1.58     72.90 o 
   4  -6   8       78.85       87.52     74.21 o 
   5  -6   8        1.56       27.19     67.35 o 
   6  -6   8        1.55      -62.73     63.39 o 
  -6  -5   8       22.59      -14.08    100.79 o 
  -5  -5   8      275.42      126.71    111.84 o 
  -4  -5   8      668.31      694.09    164.21 o 
  -3  -5   8      996.89     1138.44    192.50 o 
  -2  -5   8     1348.42     1167.39    138.82 o 
  -1  -5   8     1713.85     1181.21    135.40 o 
   0  -5   8      501.36      575.41    134.48 o 
   1  -5   8      327.53      267.37    109.34 o 
   2  -5   8       13.38      -57.63     62.63 o 
   3  -5   8      501.23      606.99    134.34 o 
   4  -5   8      403.68      278.53    175.66 o 
   5  -5   8     1221.44     1021.83     85.22 o 
   6  -5   8      777.38     1018.36    153.69 o 
   7  -5   8      643.06      752.78    169.21 o 
  -6  -4   8       13.60       41.97     96.98 o 
  -5  -4   8       47.35      -17.24     89.08 o 
  -4  -4   8        1.67      -53.16     72.63 o 
  -3  -4   8       42.07        7.89     78.95 o 
  -2  -4   8       19.29        4.21     69.48 o 
  -1  -4   8       42.49      -11.84     73.95 o 
   0  -4   8      160.20      393.69    111.19 o 
   1  -4   8      207.28      253.69     92.63 o 
   2  -4   8      469.52      728.96    127.24 o 
   3  -4   8      346.67      456.98    103.16 o 
   4  -4   8       27.26       15.79     61.71 o 
   5  -4   8      182.48      166.21    107.96 o 
   6  -4   8        0.14      -27.09     52.27 o 
   7  -4   8        1.65      -31.59     53.75 o 
   8  -4   8        4.99      -67.63     87.24 o 
  -7  -3   8       12.49       -5.53     79.08 o 
  -6  -3   8        5.50       -5.73     56.39 o 
  -5  -3   8       35.52      -21.37     50.49 o 
  -4  -3   8      182.87      152.93     62.34 o 
  -3  -3   8      713.86     1128.71    174.08 o 
  -2  -3   8     1165.91     1109.10    120.27 o 
  -1  -3   8     1391.26     1031.47    114.21 o 
   0  -3   8     2719.41     2266.62    178.42 o 
   1  -3   8     1569.77     1250.55    119.61 o 
   2  -3   8      395.59      331.19     92.90 o 
   3  -3   8       19.77       29.34     62.63 o 
   4  -3   8      104.89       93.03     70.13 o 
   5  -3   8      600.38      668.01     89.51 o 
   6  -3   8      941.71      712.82     65.09 o 
   7  -3   8     1375.66     1255.71     91.46 o 
   8  -3   8      905.11     1016.03    165.79 o 
  -7  -2   8       38.09       -6.84     91.32 o 
  -6  -2   8      380.55      216.58    111.71 o 
  -5  -2   8      400.40      428.04     82.30 o 
  -4  -2   8      451.15      575.48    196.12 o 
  -3  -2   8      595.29      813.82     98.10 o 
  -2  -2   8       50.83      115.98     49.21 o 
  -1  -2   8       18.25      -26.30     33.91 o 
   0  -2   8       81.49      155.79     68.69 o 
   1  -2   8     1698.61     1748.59    139.61 o 
   2  -2   8     2481.85     3166.38    212.37 o 
   3  -2   8     4435.64     5399.19    326.72 o 
   4  -2   8     2324.84     2444.14    124.95 o 
   5  -2   8     1517.73     1755.72    101.23 o 
   6  -2   8     1370.76     1550.56     95.51 o 
   7  -2   8      205.65      226.12     69.15 o 
   8  -2   8       28.47      -57.49     50.01 o 
   9  -2   8       31.53       -7.89     80.13 o 
  -8  -1   8        8.42     -112.90     75.26 o 
  -7  -1   8       32.07       28.95     88.16 o 
  -6  -1   8        0.84       -5.26     74.74 o 
  -5  -1   8       11.38       26.71     76.05 o 
  -4  -1   8       33.52      -17.96     59.80 o 
  -3  -1   8       31.16       33.37     42.26 o 
  -2  -1   8       55.42       53.66     43.55 o 
  -1  -1   8     1424.63     1286.32     79.86 o 
   0  -1   8      333.59      381.86     56.30 o 
   1  -1   8      164.00      202.06     45.69 o 
   2  -1   8     1059.34      972.60     61.93 o 
   3  -1   8        1.21      -48.55     32.37 o 
   4  -1   8      364.34      365.17     57.44 o 
   5  -1   8        1.74      -45.68     30.45 o 
   6  -1   8      722.41      888.47     91.98 o 
   7  -1   8      124.77       81.39     47.52 o 
   8  -1   8      266.06      461.33    122.24 o 
   9  -1   8       99.82      119.87     94.48 o 
  -8   0   8       17.20      -47.11     82.76 o 
  -7   0   8      123.82       29.74     91.05 o 
  -6   0   8      351.44      351.98    125.13 o 
  -5   0   8      537.17      537.91    140.27 o 
  -4   0   8      647.24      839.99    182.83 o 
  -3   0   8     1403.23     1586.67     96.02 o 
  -2   0   8     2116.03     2445.12    124.94 o 
  -1   0   8     1634.30     1856.56     99.97 o 
   0   0   8        5.15      -33.95     26.55 o 
   1   0   8       17.27      -20.00     27.19 o 
   2   0   8      290.88      455.92     58.76 o 
   3   0   8     7046.02     9133.29    356.71 o 
   4   0   8     6686.48     7597.46    244.37 o 
   5   0   8     9272.34    10329.81    325.34 o 
   6   0   8     8829.57    10588.61    336.06 o 
   7   0   8      629.13      696.74     61.37 o 
   8   0   8      283.37      450.93    115.00 o 
   9   0   8        0.04      -35.40     81.98 o 
  10   0   8       43.87      -22.63    111.84 o 
  -8   1   8        5.29      -91.58     80.53 o 
  -7   1   8       23.75      -48.29     77.24 o 
  -6   1   8        0.18        4.47     80.40 o 
  -5   1   8        2.02       -0.53     66.98 o 
  -4   1   8        3.06       -8.82     65.66 o 
  -3   1   8        1.96      -26.97     30.33 o 
  -2   1   8       41.51       80.79     37.12 o 
  -1   1   8      432.91      546.21    173.23 o 
   0   1   8     1685.21     1430.76     80.45 o 
   1   1   8      403.08      512.91     60.55 o 
   2   1   8      491.05      525.85     61.36 o 
   3   1   8      951.72      761.16     55.17 o 
   4   1   8      113.49      103.67     26.28 o 
   5   1   8      418.26      470.90     72.49 o 
   6   1   8       27.80      -18.18     32.04 o 
   7   1   8      680.75      655.73     92.24 o 
   8   1   8       20.05        6.60     42.79 o 
   9   1   8      204.17      251.43     70.18 o 
  10   1   8       26.61       20.49     63.12 o 
  11   1   8        2.67      -93.16    101.32 o 
  -8   2   8        0.27       99.87    113.69 o 
  -7   2   8        0.76      -17.37     81.45 o 
  -6   2   8       14.55      -15.66     75.13 o 
  -5   2   8      543.09      693.96    153.16 o 
  -4   2   8      873.98     1056.86    126.19 o 
  -3   2   8     1774.92     1828.98    163.95 o 
  -2   2   8     2081.52     2246.55    112.70 o 
  -1   2   8     1322.32     1787.31    125.46 o 
   0   2   8     1206.58     1202.91     72.76 o 
   1   2   8      179.11      312.98     53.36 o 
   2   2   8        1.02       27.17     28.98 o 
   3   2   8     3207.47     3837.34    171.41 o 
   4   2   8     5506.19     5987.40    250.60 o 
   5   2   8     5031.65     5261.83    227.18 o 
   6   2   8     2359.30     2407.19    190.27 o 
   7   2   8     2145.14     2304.82    155.92 o 
   8   2   8     1242.08     1456.16    211.45 o 
   9   2   8      122.03       83.51     58.91 o 
  10   2   8       48.31        9.28     57.53 o 
  11   2   8        4.40      -36.23     63.92 o 
  -7   3   8       33.13       18.42     94.61 o 
  -6   3   8      323.17      415.67    141.19 o 
  -5   3   8      338.11      561.33    142.37 o 
  -4   3   8       17.34       20.13     74.61 o 
  -3   3   8      113.35      198.16     96.58 o 
  -2   3   8      280.82      276.45     97.24 o 
  -1   3   8     1551.88     1196.31     73.54 o 
   0   3   8     1511.81     1168.88     72.21 o 
   1   3   8     7636.88     6374.59    339.48 o 
   2   3   8     7043.04     5917.29    247.92 o 
   3   3   8     8578.12     7616.12    311.08 o 
   4   3   8     3670.66     3464.84    272.70 o 
   5   3   8      174.57      114.82     46.42 o 
   6   3   8       60.59       -6.65     33.54 o 
   7   3   8       72.55       26.34     42.65 o 
   8   3   8      412.82      365.04     77.45 o 
   9   3   8      752.76      718.82     81.33 o 
  10   3   8      493.34      607.52    102.32 o 
  11   3   8      259.94      196.58    105.00 o 
  -7   4   8        9.78      -13.82    108.03 o 
  -6   4   8        0.75     -111.05     82.24 o 
  -5   4   8        4.83      -60.92     71.84 o 
  -4   4   8       39.11       51.01     54.40 o 
  -3   4   8      390.00      673.25    161.25 o 
  -2   4   8      157.89      256.38     55.72 o 
  -1   4   8      191.26      198.45     35.68 o 
   0   4   8      414.16      365.57     96.46 o 
   1   4   8      139.79       98.85     41.52 o 
   2   4   8       32.34      -17.77     30.86 o 
   3   4   8        6.25      -26.01     30.51 o 
   4   4   8      609.38      696.97     62.15 o 
   5   4   8      110.44      129.03     48.17 o 
   6   4   8      881.07      789.52     69.42 o 
   7   4   8       93.91      123.07     53.58 o 
   8   4   8      118.09       83.20     58.01 o 
   9   4   8      369.55      490.88     88.17 o 
  10   4   8       42.61       52.90     80.53 o 
  11   4   8       22.48       24.47     78.82 o 
  -7   5   8       85.75       17.50    128.95 o 
  -6   5   8      213.39      129.27     70.94 o 
  -5   5   8      601.01      927.76    141.98 o 
  -4   5   8      543.45      605.93    149.54 o 
  -3   5   8      707.96      730.23    133.75 o 
  -2   5   8        0.96      -26.74     38.61 o 
  -1   5   8      246.59      298.45     66.51 o 
   0   5   8     2749.26     2125.47     88.81 o 
   1   5   8     6585.56     5163.82    177.93 o 
   2   5   8     4725.78     3729.15    179.32 o 
   3   5   8     9856.25     8101.37    340.06 o 
   4   5   8     5243.86     4448.23    267.37 o 
   5   5   8     1294.98     1151.73    125.66 o 
   6   5   8     2008.45     1684.63    110.22 o 
   7   5   8       21.48      -27.86     41.78 o 
   8   5   8       12.84      -15.26     60.53 o 
   9   5   8       43.03       -0.66     67.37 o 
  10   5   8      691.76     1190.42    193.82 o 
  11   5   8      198.43      238.43    115.27 o 
  -6   6   8        3.15      -15.22     65.94 o 
  -5   6   8        0.05      -71.64     60.13 o 
  -4   6   8       73.79       62.54     58.75 o 
  -3   6   8      285.32      403.56     81.61 o 
  -2   6   8      524.50      669.23     70.79 o 
  -1   6   8      281.01      322.31     62.57 o 
   0   6   8      563.61      475.86    114.02 o 
   1   6   8      112.62      117.63     67.11 o 
   2   6   8       33.85      -40.26     44.87 o 
   3   6   8      423.45      493.17    115.40 o 
   4   6   8      130.11      121.58     84.74 o 
   5   6   8      318.25      473.04    119.61 o 
   6   6   8      182.15      197.37     94.61 o 
   7   6   8      341.32      473.56    120.00 o 
   8   6   8       54.85       42.76     76.98 o 
   9   6   8       51.17       87.37     85.00 o 
  10   6   8       87.91       59.08     82.11 o 
  11   6   8       13.24       10.66     78.16 o 
  -5   7   8      314.65      341.09     88.67 o 
  -4   7   8      205.72      265.55     83.93 o 
  -3   7   8      196.53      197.65     84.41 o 
  -2   7   8      590.60      593.11     91.01 o 
  -1   7   8       29.26      -13.37     41.02 o 
   0   7   8       11.95      -38.48     32.02 o 
   1   7   8     1164.75      966.86    114.48 o 
   2   7   8     2165.01     1999.38    174.08 o 
   3   7   8     3374.04     3085.98    236.45 o 
   4   7   8     1634.64     1547.00    155.92 o 
   5   7   8      949.92      893.97    116.19 o 
   6   7   8     2264.88     2257.81    198.43 o 
   7   7   8      666.23      742.12    149.48 o 
   8   7   8      129.17      101.58     82.76 o 
   9   7   8       36.78       22.63     72.76 o 
  10   7   8      107.99      118.03     91.71 o 
  11   7   8       35.17       96.58     95.13 o 
  -4   8   8       52.11      112.09     72.86 o 
  -3   8   8      291.93      479.53     91.27 o 
  -2   8   8      415.05      576.85     90.42 o 
  -1   8   8     1316.95     1269.78     90.27 o 
   0   8   8     1160.84     1003.84    120.27 o 
   1   8   8     2762.84     2814.27    223.95 o 
   2   8   8     1428.83     1378.05    145.92 o 
   3   8   8       23.44      -48.55     65.00 o 
   4   8   8      137.09       90.00     96.58 o 
   6   8   8      188.02      338.69    123.95 o 
   7   8   8      529.16      757.78    157.90 o 
   8   8   8      773.29      886.86    173.16 o 
   9   8   8      745.01      906.86    177.50 o 
  10   8   8      176.32       43.95     86.58 o 
  -3   9   8       35.69       23.29     68.48 o 
  -2   9   8       98.40       51.74     66.39 o 
  -1   9   8       52.43       28.95     87.76 o 
   0   9   8       46.38      -40.66     75.92 o 
   1   9   8       52.16      -43.82     76.05 o 
   2   9   8        8.74      -55.79     71.19 o 
   3   9   8        4.69      -38.95     78.42 o 
   4   9   8     1331.79     1402.40    157.37 o 
   5   9   8      159.19      351.19    172.11 o 
   6   9   8      198.53      281.19    133.16 o 
   7   9   8      195.68      258.43    118.16 o 
   8   9   8       22.30      -10.66     74.61 o 
   9   9   8       18.69     -104.48     75.26 o 
  -2  10   8      225.01      229.87    126.58 o 
  -1  10   8      673.16      741.07    177.37 o 
   0  10   8      827.22     1016.73    194.61 o 
   1  10   8     1429.61     1288.45    148.42 o 
   2  10   8      940.88      820.54    165.92 o 
   3  10   8     1433.20     1196.60    145.66 o 
   4  10   8     1211.45     1233.18    147.90 o 
   5  10   8       29.06       18.55    130.92 o 
   6  10   8       36.67       49.47    106.84 o 
   7  10   8      352.96      578.83    162.77 o 
   8  10   8      549.09     1004.76    200.40 o 
   0  11   8        0.56     -105.92     86.84 o 
   1  11   8       19.06      -73.42     83.55 o 
   2  11   8        9.77      -64.74     86.05 o 
   3  11   8       28.38      -10.26     94.74 o 
   5  11   8      261.67      694.49    243.43 o 
   6  11   8       61.47        1.45    124.21 o 
   7  11   8       75.38      129.48    123.16 o 
  -1  -7   9       59.27        2.24    104.87 o 
   0  -7   9        4.75      -52.76    100.00 o 
   1  -7   9        4.12     -104.02     69.34 o 
   2  -7   9      189.58      200.93    128.69 o 
  -3  -6   9       49.45      -16.71    106.45 o 
  -2  -6   9      181.74       98.69    114.48 o 
  -1  -6   9      306.07      253.56    120.92 o 
   0  -6   9      762.12     1132.13    197.77 o 
   1  -6   9     1038.23      923.04    122.90 o 
   2  -6   9     1105.09     1113.97    133.56 o 
   3  -6   9      730.98     1270.81    196.19 o 
   4  -6   9      286.99      357.19     93.95 o 
   5  -6   9       48.45       64.18     74.58 o 
  -5  -5   9        1.59      -67.50    102.24 o 
  -4  -5   9        7.82      -60.53     93.95 o 
  -3  -5   9       34.52        2.63     99.34 o 
  -2  -5   9        4.37      -66.05     85.92 o 
  -1  -5   9        4.49        5.79     84.61 o 
   0  -5   9        5.04      -66.19     79.61 o 
   1  -5   9       41.85       63.16     83.16 o 
   2  -5   9        6.78      -25.53     70.40 o 
   3  -5   9       17.17      -35.13     66.19 o 
   4  -5   9        7.37        1.32     79.48 o 
   5  -5   9        0.71      -67.98     56.43 o 
   6  -5   9        7.68       19.52     66.55 o 
  -6  -4   9      130.53      211.71    112.63 o 
  -5  -4   9      122.08       48.55     87.11 o 
  -4  -4   9      120.58      128.03    108.82 o 
  -3  -4   9       71.65        3.03     93.42 o 
  -2  -4   9       68.97       90.40     91.84 o 
  -1  -4   9      514.18      843.44    164.87 o 
   0  -4   9     1387.40     1558.45    151.85 o 
   1  -4   9     2695.89     2568.87    203.95 o 
   2  -4   9     1581.64     1962.14    170.14 o 
   3  -4   9     2086.87     2107.54    173.29 o 
   4  -4   9     1278.15     1385.69    132.90 o 
   5  -4   9      490.33      763.55    144.15 o 
   6  -4   9      161.32      196.03    179.15 o 
   7  -4   9       95.26       66.58     85.66 o 
  -6  -3   9       10.72      -45.66     92.50 o 
  -5  -3   9       73.09       43.29     88.29 o 
  -4  -3   9      135.83       41.84     92.90 o 
  -3  -3   9      415.55      571.46    130.00 o 
  -2  -3   9      618.17      799.88    146.98 o 
  -1  -3   9      474.27      590.27    128.29 o 
   0  -3   9      592.32      692.91    136.32 o 
   1  -3   9      213.22      295.40     95.53 o 
   2  -3   9       22.57      -26.58     61.58 o 
   3  -3   9      156.25      135.53     75.40 o 
   4  -3   9      147.10      210.27     89.48 o 
   5  -3   9      248.85      239.20    164.15 o 
   6  -3   9      357.52      430.50     80.02 o 
   7  -3   9     1031.53      732.51     99.87 o 
   8  -3   9      140.16      125.53    103.82 o 
  -7  -2   9       15.21      -62.37     85.00 o 
  -6  -2   9      129.26       66.71    102.63 o 
  -5  -2   9      234.19      231.98    104.74 o 
  -4  -2   9      257.24      190.14     71.54 o 
  -3  -2   9       77.11       33.95     49.38 o 
  -2  -2   9        0.65       30.57     48.87 o 
  -1  -2   9       53.10       51.05     73.16 o 
   0  -2   9     1093.64     1358.58    125.92 o 
   1  -2   9      638.50      707.25     86.84 o 
   2  -2   9      885.73      895.02     95.66 o 
   3  -2   9     2010.11     2299.52    171.98 o 
   4  -2   9      501.00      753.96    121.19 o 
   5  -2   9      540.53      664.33     68.57 o 
   6  -2   9      297.05      443.69    103.16 o 
   7  -2   9       12.00      -69.74     60.53 o 
   8  -2   9       92.21       77.76     95.79 o 
   9  -2   9       55.05       80.79     95.40 o 
  -7  -1   9       11.13      -20.53     90.92 o 
  -6  -1   9        0.09       61.32     96.45 o 
  -5  -1   9        2.14      -92.24     76.45 o 
  -4  -1   9      299.30      378.72     76.43 o 
  -3  -1   9      897.34      841.86    205.79 o 
  -2  -1   9     1553.66     1326.78    120.46 o 
  -1  -1   9     3094.72     2874.64    143.76 o 
   0  -1   9     3535.16     3014.66    145.64 o 
   1  -1   9     2052.49     1725.28     96.49 o 
   2  -1   9     1459.62     1149.37    105.40 o 
   3  -1   9      382.78      412.77     91.32 o 
   4  -1   9       89.01      -25.12     48.49 o 
   5  -1   9     1165.11     1027.41     71.14 o 
   6  -1   9      894.27      666.46     86.58 o 
   7  -1   9     1408.01     1150.81    121.06 o 
   8  -1   9      683.52      772.25    148.03 o 
   9  -1   9      801.00     1278.32    203.16 o 
  10  -1   9      317.49      496.72    158.16 o 
  -7   0   9        1.82      -71.45     84.34 o 
  -6   0   9       17.18      -75.92     76.58 o 
  -5   0   9        8.36     -100.92     72.63 o 
  -4   0   9        5.94      -71.19     67.11 o 
  -3   0   9       11.81       37.66     45.66 o 
  -2   0   9        1.53      -24.28     34.81 o 
  -1   0   9        2.37       -1.16     36.82 o 
   0   0   9      117.88      207.17     48.97 o 
   1   0   9       49.38       -0.59     32.49 o 
   2   0   9        8.15       27.19     30.88 o 
   3   0   9        3.35      -17.13     32.54 o 
   4   0   9       28.27       37.35     34.80 o 
   5   0   9        1.31      -23.93     34.98 o 
   6   0   9        6.46       44.47     58.16 o 
   7   0   9        9.39      -27.76     60.66 o 
   8   0   9        5.14      -16.05     66.05 o 
   9   0   9        2.61      -17.90     87.11 o 
  10   0   9        2.91      -67.37     85.40 o 
  -7   1   9       32.78       16.71    107.24 o 
  -6   1   9       66.48        2.89     90.00 o 
  -5   1   9       91.44      115.00     96.58 o 
  -4   1   9        9.95      -49.47     69.34 o 
  -3   1   9      229.07      449.75    120.92 o 
  -2   1   9     1678.99     1593.30     93.66 o 
  -1   1   9     2565.97     2396.91    123.11 o 
   0   1   9     3695.50     3249.28    151.78 o 
   1   1   9     7992.94     7354.13    298.91 o 
   2   1   9     2325.73     1838.24     99.59 o 
   3   1   9     2426.38     1941.34    103.69 o 
   4   1   9     1019.39      840.40     62.73 o 
   5   1   9      245.86      146.62     95.79 o 
   6   1   9      738.47      723.97    124.74 o 
   7   1   9      665.24      815.61     95.53 o 
   8   1   9     1437.25     1143.10    138.23 o 
   9   1   9      763.17      950.41    169.61 o 
  10   1   9      631.99      924.10    187.24 o 
  11   1   9      304.83      403.17    160.13 o 
  -7   2   9       51.09      -49.21     89.08 o 
  -6   2   9       14.80      -61.58     81.98 o 
  -5   2   9      192.07      211.32    105.13 o 
  -4   2   9      431.68      505.27    133.82 o 
  -3   2   9      336.29      495.14    123.29 o 
  -2   2   9      664.92      804.35     62.05 o 
  -1   2   9      202.54      307.19     66.58 o 
   0   2   9       65.60       12.98     30.10 o 
   1   2   9       83.07       42.70     32.47 o 
   2   2   9     1026.58     1439.36    162.17 o 
   3   2   9      617.29      709.87    122.24 o 
   4   2   9     1384.05     1781.53    101.15 o 
   5   2   9     3805.51     4071.44    186.26 o 
   6   2   9      368.40      446.31     71.32 o 
   7   2   9     1012.42     1066.30     80.73 o 
   8   2   9      295.10      301.68     72.26 o 
   9   2   9       11.67        2.22     48.97 o 
  10   2   9       28.97      -17.40     70.20 o 
  11   2   9       76.09       93.08     78.57 o 
  -7   3   9       62.06       44.74    103.55 o 
  -6   3   9       31.75        3.82     89.87 o 
  -5   3   9       15.15        7.63     83.03 o 
  -4   3   9       15.54      -83.42     76.32 o 
  -3   3   9        0.21      -52.63     62.90 o 
  -2   3   9       46.27       53.55     74.74 o 
  -1   3   9      118.02      176.29     64.34 o 
   0   3   9      610.17      648.00     92.24 o 
   1   3   9     3248.22     2931.15    142.16 o 
   2   3   9     2676.19     2477.55    125.77 o 
   3   3   9     2858.32     2372.51    124.12 o 
   4   3   9     1370.02     1250.41     91.45 o 
   5   3   9        7.30       26.45     48.16 o 
   6   3   9      376.68      307.45     63.86 o 
   7   3   9      706.37      788.49    139.74 o 
   8   3   9      249.48      140.42     59.74 o 
   9   3   9      440.90      458.93     91.22 o 
  10   3   9      587.39      674.78    107.47 o 
  11   3   9       19.67       -7.82     65.35 o 
  -6   4   9      108.34       88.95    108.29 o 
  -5   4   9       89.31       85.92    103.16 o 
  -4   4   9      620.24     1002.52    189.21 o 
  -3   4   9     1345.81     1574.37    165.66 o 
  -2   4   9     1562.84     1641.48    158.56 o 
  -1   4   9     2075.09     2055.04    175.79 o 
   0   4   9     2394.83     2055.93    112.07 o 
   1   4   9     1010.92     1022.97     72.37 o 
   2   4   9       78.22      153.20     81.38 o 
   3   4   9      927.77      979.27     86.51 o 
   4   4   9     4035.35     4359.28    203.48 o 
   5   4   9     3769.20     4688.07    218.00 o 
   6   4   9     3009.91     3198.15    164.41 o 
   7   4   9     3708.76     3683.95    259.28 o 
   8   4   9     1463.08     1509.83    177.44 o 
   9   4   9      514.35      740.23    115.27 o 
  10   4   9      105.02      116.57     74.29 o 
  11   4   9       86.06       60.13     93.29 o 
  -6   5   9        1.65      -76.84    104.21 o 
  -5   5   9        2.77      -23.95     88.55 o 
  -4   5   9        6.04      -14.12     54.44 o 
  -3   5   9        5.60      -27.44     45.78 o 
  -2   5   9       49.57       34.98     45.51 o 
  -1   5   9        4.81      -22.24     35.66 o 
   0   5   9       12.65       13.87     43.07 o 
   1   5   9       58.54       16.74     44.44 o 
   2   5   9        0.43      -18.97     34.54 o 
   3   5   9       30.52      -32.55     40.22 o 
   4   5   9       39.80       -1.16     43.42 o 
   5   5   9       65.39        7.40     45.72 o 
   6   5   9       51.22       32.30     70.26 o 
   7   5   9       16.33      -35.72     39.45 o 
   8   5   9        3.74      -59.03     39.36 o 
   9   5   9        5.55       18.68     75.26 o 
  10   5   9        9.01       25.26     88.29 o 
  11   5   9        4.38        5.26     82.24 o 
  -6   6   9        4.90       -7.22     65.02 o 
  -5   6   9       18.52      -10.72     65.18 o 
  -4   6   9      287.88      436.51    253.43 o 
  -3   6   9      566.87      782.82    130.99 o 
  -2   6   9      927.55     1074.35     80.76 o 
  -1   6   9     2634.71     2745.90    166.71 o 
   0   6   9     1404.58     1211.08    130.13 o 
   1   6   9     2030.84     1910.43    167.11 o 
   2   6   9      271.14      257.19     68.18 o 
   3   6   9       60.54       45.43     47.86 o 
   4   6   9        4.76      -10.51     44.94 o 
   5   6   9     2604.48     2868.78    161.26 o 
   6   6   9     2479.71     2927.43    230.27 o 
   7   6   9     2644.84     3233.22    245.79 o 
   8   6   9     2269.42     2225.83    194.87 o 
   9   6   9      543.63      689.49    150.00 o 
  10   6   9      138.95       98.82     97.63 o 
  11   6   9       50.30       92.77     97.77 o 
  -5   7   9       53.34       56.66     68.17 o 
  -4   7   9      102.04       12.68     66.06 o 
  -3   7   9       44.93       -4.56     55.96 o 
  -2   7   9      111.55      123.59     59.52 o 
  -1   7   9       24.44      -33.42     76.45 o 
   0   7   9      497.78      440.14    122.63 o 
   1   7   9      169.60      196.19    100.79 o 
   2   7   9     2049.38     1885.17    170.79 o 
   3   7   9     2401.86     2022.28    179.48 o 
   4   7   9      579.73      751.33    159.08 o 
   5   7   9     1896.20     1855.83    175.27 o 
   6   7   9      385.69      510.67    137.24 o 
   7   7   9       29.97       29.08     74.48 o 
   8   7   9       14.64      -83.69     66.05 o 
   9   7   9      209.30      167.50     99.34 o 
  10   7   9       65.75       42.63     83.69 o 
  -4   8   9        0.41      -74.97     61.49 o 
  -3   8   9       81.29       48.71     61.53 o 
  -2   8   9      305.78      609.62    153.56 o 
  -1   8   9      407.14      415.80    131.84 o 
   0   8   9      429.26      308.16    115.79 o 
   1   8   9      768.53      898.04    160.79 o 
   2   8   9       84.50       64.87     82.76 o 
   3   8   9       22.66      -24.87     65.53 o 
   4   8   9      245.61      329.88    120.79 o 
   5   8   9      343.95      368.03    125.13 o 
   6   8   9      208.88      502.64    157.24 o 
   7   8   9      156.24      131.19     93.55 o 
   8   8   9      594.81      952.78    184.35 o 
   9   8   9       96.12      108.16     98.16 o 
  10   8   9      307.14      409.22    133.16 o 
  -3   9   9      294.52      191.19    133.03 o 
  -2   9   9      253.69      206.32    116.45 o 
  -1   9   9       71.07      -13.16    103.55 o 
   0   9   9        8.83     -109.15     72.76 o 
   1   9   9      262.94      228.03     99.34 o 
   2   9   9      558.90      683.17    153.29 o 
   3   9   9     1402.05     1105.94    136.98 o 
   4   9   9     2341.87     2011.62    192.11 o 
   5   9   9     2464.45     2150.70    204.35 o 
   6   9   9      882.00     2145.70    311.59 o 
   7   9   9      495.48      828.44    192.37 o 
   8   9   9       51.19      -31.97     80.00 o 
   9   9   9       12.52      -35.26     78.69 o 
  -2  10   9        4.88      -18.82    117.63 o 
  -1  10   9        0.31      -56.05     94.87 o 
   0  10   9       22.85       88.29     98.03 o 
   1  10   9        1.00       27.63     95.53 o 
   2  10   9       12.90      -21.45     80.66 o 
   3  10   9       83.81       48.42     90.79 o 
   4  10   9        4.97      -58.55     73.82 o 
   5  10   9       14.70     -213.82    185.79 o 
   6  10   9        0.93      -75.66    122.90 o 
   7  10   9        8.46        5.00    107.90 o 
   8  10   9       30.34       25.79    108.69 o 
   0  11   9       27.85      -21.18    100.53 o 
   1  11   9        0.23       25.92     98.69 o 
   2  11   9       72.51       36.97     90.66 o 
   3  11   9      482.95      359.88    127.63 o 
   4  11   9      517.82      545.67    149.74 o 
   5  11   9      831.38     4583.64    808.17 o 
   6  11   9      832.65     1994.91    371.06 o 
   7  11   9      320.64      768.44    213.29 o 
  -2  -6  10       17.42       19.87    107.50 o 
  -1  -6  10       19.73      -50.66     93.16 o 
   0  -6  10      192.66      112.24    111.58 o 
   1  -6  10      190.74       64.34    103.03 o 
   2  -6  10       47.35       56.97    100.13 o 
   3  -6  10       70.39      130.13    103.42 o 
  -3  -5  10      429.89      412.25    143.82 o 
  -2  -5  10      644.88      804.49    177.90 o 
  -1  -5  10      437.02      312.37    128.56 o 
   0  -5  10      184.09       82.24    111.58 o 
   1  -5  10        3.31      -58.82     74.34 o 
   2  -5  10      410.51      576.20    140.66 o 
   3  -5  10      636.82      829.49    160.13 o 
   4  -5  10     1191.32      961.73    119.48 o 
   5  -5  10      831.80     1015.96    125.75 o 
  -5  -4  10        0.20       11.32    105.00 o 
  -4  -4  10        2.36      -64.47     96.45 o 
  -3  -4  10        0.07      -33.68     93.69 o 
  -2  -4  10       41.59      -45.53     84.34 o 
  -1  -4  10       47.97       -5.39     87.11 o 
   0  -4  10       45.03       48.29     80.40 o 
   1  -4  10       90.85      186.06     97.37 o 
   2  -4  10      137.69       56.71     76.05 o 
   3  -4  10       40.82      152.90     84.34 o 
   4  -4  10      102.61      122.50     80.40 o 
   5  -4  10        7.72      -82.76     64.61 o 
   6  -4  10        2.65      -50.92     68.95 o 
   7  -4  10        5.45       65.53     81.45 o 
  -5  -3  10       70.95      -50.00     93.55 o 
  -4  -3  10      293.31      229.87    104.08 o 
  -3  -3  10      533.83      436.46    125.53 o 
  -2  -3  10      553.57      742.51    155.92 o 
  -1  -3  10      772.52      891.07    166.19 o 
   0  -3  10      512.88      630.67    137.50 o 
   1  -3  10      137.88      125.27     85.00 o 
   2  -3  10        2.09      -54.47     63.82 o 
   3  -3  10      202.94      244.87     94.48 o 
   4  -3  10      505.10      623.17    132.63 o 
   5  -3  10      910.72      800.54    100.27 o 
   6  -3  10     1183.38     1213.71    126.84 o 
   7  -3  10      904.17      918.97    116.98 o 
   8  -3  10      334.21      457.11    140.13 o 
  -6  -2  10      102.01      130.53    118.16 o 
  -5  -2  10      115.43      141.98    118.16 o 
  -4  -2  10      135.18      164.76     70.27 o 
  -3  -2  10       12.33      -68.42     57.76 o 
  -2  -2  10        0.55        3.95     66.32 o 
  -1  -2  10       93.47       90.26     76.58 o 
   0  -2  10      813.21      792.91    100.66 o 
   1  -2  10     1152.61     1441.34    133.29 o 
   2  -2  10     2668.84     3129.14    222.37 o 
   3  -2  10     2116.07     2486.89    188.29 o 
   4  -2  10      738.50      928.57    101.19 o 
   5  -2  10      998.43      889.49    101.71 o 
   6  -2  10      123.21       99.87     84.08 o 
   7  -2  10        6.33      -26.84     65.00 o 
   8  -2  10       17.32     -100.86     67.24 o 
   9  -2  10      148.35      156.98    106.05 o 
  -6  -1  10        2.71     -104.74     88.95 o 
  -5  -1  10        0.14      -17.37     90.40 o 
  -4  -1  10        3.87       10.79     86.84 o 
  -3  -1  10        6.98        0.51     50.45 o 
  -2  -1  10      289.15      328.55     69.28 o 
  -1  -1  10      187.67      227.43     61.58 o 
   0  -1  10       51.54       41.19     60.13 o 
   1  -1  10      419.97      757.91    126.84 o 
   2  -1  10        0.09      -23.42     51.58 o 
   3  -1  10       55.79        8.95     56.58 o 
   4  -1  10       26.42      -68.09     45.40 o 
   5  -1  10      526.40      759.75    126.19 o 
   6  -1  10      186.88      214.61     89.21 o 
   7  -1  10      341.46      296.32    103.42 o 
   8  -1  10      152.40      199.35    106.71 o 
   9  -1  10       10.21       15.13     91.84 o 
  -6   0  10      220.99      360.40    145.13 o 
  -5   0  10      314.54      483.04    145.53 o 
  -4   0  10      332.55      685.15    161.58 o 
  -3   0  10      446.61      701.90     94.34 o 
  -2   0  10      257.23      295.59     68.47 o 
  -1   0  10      198.86      337.30     66.98 o 
   0   0  10      640.35      677.81     58.88 o 
   1   0  10      784.34      862.62     66.65 o 
   2   0  10     2866.55     3397.41    160.85 o 
   3   0  10     2744.22     3440.33    230.00 o 
   4   0  10     3556.01     4570.09    291.45 o 
   5   0  10     4940.31     5833.14    360.67 o 
   6   0  10     1216.78     1588.85    143.29 o 
   7   0  10      387.00      449.22    114.34 o 
   8   0  10        5.80      -49.47     67.63 o 
   9   0  10       57.50       78.55     92.77 o 
  10   0  10       26.28       -5.53    101.98 o 
  -6   1  10       10.53     -109.54     73.03 o 
  -5   1  10       14.39       42.76     96.32 o 
  -4   1  10       20.00     -100.13     68.82 o 
  -3   1  10        6.85        3.68     73.69 o 
  -2   1  10       89.28      135.84     51.78 o 
  -1   1  10      361.46      520.86     76.07 o 
   0   1  10      259.66      362.47     62.25 o 
   1   1  10      208.96      163.59     49.03 o 
   2   1  10      226.00      249.66     55.69 o 
   3   1  10       45.82       -3.41     31.36 o 
   4   1  10      200.63      315.27     62.19 o 
   5   1  10        1.54      -52.10     34.73 o 
   6   1  10      426.89      397.61     71.54 o 
   7   1  10       71.88       52.51     47.28 o 
   8   1  10      244.47      291.06    105.13 o 
   9   1  10       69.01      101.05     98.55 o 
  10   1  10        0.24      -15.53    100.66 o 
  -6   2  10       93.08       35.66    102.24 o 
  -5   2  10      198.59      148.56    109.21 o 
  -4   2  10      420.65      716.33    162.24 o 
  -3   2  10      571.27     1018.57    183.29 o 
  -2   2  10      321.55      542.64    130.13 o 
  -1   2  10      362.11      424.07     67.61 o 
   0   2  10        3.00      -11.12     31.71 o 
   1   2  10       32.67       45.18     38.53 o 
   2   2  10      858.56     1101.76    114.34 o 
   3   2  10     3486.84     3876.89    180.20 o 
   4   2  10     3467.09     4329.61    199.27 o 
   5   2  10     2055.99     2197.15    171.58 o 
   6   2  10     1700.44     1742.31    105.65 o 
   7   2  10     1336.14     1455.71     98.24 o 
   8   2  10      218.99      212.15     69.29 o 
   9   2  10       51.51      -14.35     55.24 o 
  10   2  10        1.68      -70.13     83.03 o 
  -6   3  10       62.07       33.16    105.92 o 
  -5   3  10        0.07     -111.52     74.34 o 
  -4   3  10        0.04       -6.97     86.84 o 
  -3   3  10       62.39      138.42     95.92 o 
  -2   3  10      510.83      725.15    149.21 o 
  -1   3  10      574.80      577.52    121.52 o 
   0   3  10     2290.20     1999.27    111.35 o 
   1   3  10     2421.83     1951.39    109.03 o 
   2   3  10     3440.67     2736.90    138.96 o 
   3   3  10     3184.73     2722.47    140.09 o 
   4   3  10      165.21       92.16     70.79 o 
   5   3  10       70.32       13.03     41.51 o 
   6   3  10       22.92       -0.90     38.85 o 
   7   3  10      504.91      501.35     82.40 o 
   8   3  10      686.92      596.95    128.03 o 
   9   3  10      919.83      950.70     97.80 o 
  10   3  10      498.21      671.71    113.36 o 
  11   3  10      199.49      194.38     79.46 o 
  -6   4  10        1.17      -71.19     95.00 o 
  -5   4  10        2.67      -80.26     85.00 o 
  -4   4  10       67.22      158.16    105.66 o 
  -3   4  10      118.06       71.45    101.84 o 
  -2   4  10      242.84      439.61    124.87 o 
  -1   4  10      344.78      198.29     95.13 o 
   0   4  10        5.98        5.49     35.47 o 
   1   4  10        8.37      -21.04     36.93 o 
   2   4  10      103.40      164.53     48.75 o 
   3   4  10      944.86      908.10     73.29 o 
   4   4  10        7.19       -9.43     37.03 o 
   5   4  10      603.96      608.78    217.04 o 
   6   4  10      112.06      108.92     51.22 o 
   7   4  10        4.58      -57.82     38.55 o 
   8   4  10      331.76      299.76     75.31 o 
   9   4  10       22.86        0.56     75.86 o 
  10   4  10       38.53       41.46     60.89 o 
  11   4  10        9.11      -81.47     59.03 o 
  -5   5  10      110.96      109.87    119.48 o 
  -4   5  10       85.95       81.58    102.24 o 
  -3   5  10        1.47      -86.84     73.29 o 
  -2   5  10       32.63      -43.29     69.74 o 
  -1   5  10      716.38      944.62    165.53 o 
   0   5  10     2576.89     2047.01    179.08 o 
   1   5  10     2220.65     1624.22    155.46 o 
   2   5  10     5155.99     4109.59    198.15 o 
   3   5  10     4770.69     4259.06    205.71 o 
   4   5  10     1414.47     1263.10     91.84 o 
   5   5  10     1891.35     1670.82    156.32 o 
   6   5  10        0.84      -29.34     39.89 o 
   7   5  10      176.22       86.89     52.71 o 
   8   5  10      143.95       62.24     75.59 o 
   9   5  10     1141.72      859.26    193.89 o 
  10   5  10      402.97      506.33    131.19 o 
  11   5  10      365.12      419.09    139.21 o 
  -5   6  10        6.08      -68.16    104.08 o 
  -4   6  10       54.07       92.96     64.07 o 
  -3   6  10      149.32      191.58    118.56 o 
  -2   6  10      142.95      263.69    119.34 o 
  -1   6  10      209.95      230.79    103.29 o 
   0   6  10      149.58      118.82     91.32 o 
   1   6  10       20.60      -24.61     63.82 o 
   2   6  10      116.73      134.68     61.01 o 
   3   6  10        9.07      -42.76     38.27 o 
   4   6  10      179.76      144.29     58.94 o 
   5   6  10      324.84      474.99     93.16 o 
   6   6  10      544.90      857.06    116.24 o 
   7   6  10      102.56       96.17     60.07 o 
   8   6  10       71.46      144.61     93.29 o 
   9   6  10      135.41      216.19    104.08 o 
  10   6  10       12.86      -12.11     78.95 o 
  -4   7  10       25.76      -64.21    106.32 o 
  -3   7  10      120.94       52.76    110.53 o 
  -2   7  10        4.04      -64.61     75.40 o 
  -1   7  10        1.24      -89.74     72.76 o 
   0   7  10      347.43      447.77    135.00 o 
   1   7  10     1219.71     1117.79    128.82 o 
   2   7  10     1661.95     1272.13    139.08 o 
   3   7  10     2222.48     2044.51    182.90 o 
   4   7  10      823.80     1145.94    185.79 o 
   5   7  10     1092.49     1260.95    146.58 o 
   6   7  10      882.43     1549.64    241.32 o 
   7   7  10       96.68       56.84     89.21 o 
   8   7  10       62.51       -5.00     75.92 o 
   9   7  10      247.59      271.72    110.66 o 
  10   7  10       96.44       94.61     96.58 o 
  -3   8  10      178.26      102.90    119.08 o 
  -2   8  10      560.29      781.73    185.53 o 
  -1   8  10      504.21      492.64    145.00 o 
   0   8  10     1146.59     1117.52    137.24 o 
   1   8  10     1226.71     1092.65    132.24 o 
   2   8  10        6.96      -98.16     66.98 o 
   3   8  10       22.54      -44.08     65.79 o 
   4   8  10      150.59      251.72    116.45 o 
   5   8  10      323.44      528.43    139.74 o 
   6   8  10      486.44      442.77    175.66 o 
   7   8  10      883.02     1085.94    208.95 o 
   8   8  10      890.92     1258.71    212.77 o 
   9   8  10      393.21      639.88    158.69 o 
  10   8  10      123.87      142.37    110.40 o 
  -2   9  10       13.18      -61.32    108.16 o 
  -1   9  10       10.32       -1.58     95.92 o 
   0   9  10       44.60       68.42    100.53 o 
   1   9  10        0.51      -27.76     74.61 o 
   2   9  10      110.76       53.42     85.13 o 
   3   9  10      333.00      311.98    128.16 o 
   4   9  10      191.80      370.40    134.61 o 
   5   9  10      143.84      154.08    110.66 o 
   6   9  10      373.51      677.65    242.11 o 
   7   9  10        0.28       10.13    103.95 o 
   8   9  10       18.66      -50.26     90.26 o 
   9   9  10        0.43        6.84     85.00 o 
  -1  10  10      415.45      524.62    157.90 o 
   0  10  10      779.04     1001.86    196.98 o 
   1  10  10      515.68      584.35    158.29 o 
   2  10  10      751.82     1161.87    210.00 o 
   3  10  10      758.48      916.99    193.69 o 
   4  10  10       28.18        7.37     83.29 o 
   5  10  10       27.92        1.58     87.50 o 
   6  10  10      405.70     1559.64    398.96 o 
   7  10  10      861.32     1707.01    225.66 o 
   8  10  10      220.65      271.45    141.06 o 
   1  11  10        2.37      -23.29     83.55 o 
   2  11  10       48.98        8.03     91.98 o 
   3  11  10       38.19      -44.61     86.58 o 
   4  11  10      177.45      226.19    125.27 o 
   6  11  10       76.04      119.48    340.80 o 
  -2  -5  11       16.90     -107.37     93.42 o 
  -1  -5  11        5.57      -21.45     98.55 o 
   0  -5  11        6.04       -1.18     81.05 o 
   1  -5  11        0.19      -72.37     88.42 o 
   2  -5  11        6.98      -48.03     78.42 o 
   3  -5  11       12.02       40.53     93.03 o 
   4  -5  11        0.50      -16.58     81.32 o 
  -3  -4  11        5.21      -15.13     86.98 o 
  -2  -4  11      127.08       68.69    108.03 o 
  -1  -4  11      454.39      496.59    138.69 o 
   0  -4  11     1037.56     1014.36    128.16 o 
   1  -4  11      873.44      890.54    119.48 o 
   2  -4  11     1122.33     1096.86    128.56 o 
   3  -4  11      789.63     1097.65    178.69 o 
   4  -4  11      323.28      491.98    128.95 o 
   5  -4  11      133.47      191.58    109.87 o 
   6  -4  11       74.32       48.29     82.50 o 
  -4  -3  11       74.83       55.53     92.11 o 
  -3  -3  11      169.10       95.53     88.55 o 
  -2  -3  11      176.60      208.82    106.45 o 
  -1  -3  11      283.95      347.11    118.69 o 
   0  -3  11      133.39      207.37    105.00 o 
   1  -3  11       16.14       -2.63     78.55 o 
   2  -3  11        0.10      -41.84     74.21 o 
   3  -3  11      112.36        7.50     69.87 o 
   4  -3  11      256.68      331.72    108.95 o 
   5  -3  11      222.17      191.85    103.16 o 
   6  -3  11      713.89     1085.68    167.90 o 
   7  -3  11      195.81      213.43     98.42 o 
  -4  -2  11       59.37       77.63     90.92 o 
  -3  -2  11       34.65       27.90     79.08 o 
  -2  -2  11        3.09      -71.98     69.21 o 
  -1  -2  11      212.83      315.93    103.95 o 
   0  -2  11      491.85     1015.02    159.87 o 
   1  -2  11      832.55      806.20    102.63 o 
   2  -2  11     1534.09     1684.77    151.58 o 
   3  -2  11      867.60     1212.13    172.90 o 
   4  -2  11      345.63      437.51    112.11 o 
   5  -2  11       76.73      117.50     76.58 o 
   6  -2  11       29.06       25.40     78.03 o 
   7  -2  11        0.22      -86.45     57.63 o 
   8  -2  11       69.21       44.08     88.95 o 
  -5  -1  11       68.01       55.92    107.37 o 
  -4  -1  11      305.40      395.01    148.56 o 
  -3  -1  11      544.78      569.26     93.04 o 
  -2  -1  11     1028.31      836.99    104.61 o 
  -1  -1  11     1223.40     1082.39    117.11 o 
   0  -1  11      898.89      748.70     92.90 o 
   1  -1  11      522.48      794.75    137.90 o 
   2  -1  11       41.93       52.24     69.48 o 
   3  -1  11       44.70        9.08     65.92 o 
   4  -1  11      965.27      758.83     94.74 o 
   5  -1  11     1317.34      918.70    104.87 o 
   6  -1  11     1213.21      960.68    111.32 o 
   7  -1  11      798.27      712.12    136.06 o 
   8  -1  11      732.89      893.83    166.98 o 
   9  -1  11      376.34      328.16    125.13 o 
  -5   0  11        0.10       34.34     97.77 o 
  -4   0  11        2.97       86.58    115.00 o 
  -3   0  11        1.68      -76.19     75.26 o 
  -2   0  11        0.93      -21.13     45.86 o 
  -1   0  11       47.55       75.27     48.24 o 
   0   0  11        4.23       12.36     43.58 o 
   1   0  11        0.00      -13.59     39.31 o 
   2   0  11        7.01      -14.87     49.34 o 
   3   0  11       22.54       44.21     64.87 o 
   4   0  11        0.04      -15.53     44.47 o 
   5   0  11        0.43       -5.39     56.05 o 
   6   0  11       10.09       83.03     73.42 o 
   7   0  11        0.00      -43.16     55.66 o 
   8   0  11        0.18       15.92     70.53 o 
   9   0  11        0.03      -67.11     68.29 o 
  -6   1  11        6.27      -41.19     97.90 o 
  -5   1  11        3.61      -10.13    103.69 o 
  -4   1  11       80.91       40.26     92.11 o 
  -3   1  11      557.75      970.68    189.48 o 
  -2   1  11      877.63      979.21    166.25 o 
  -1   1  11     1075.46     1065.75    182.70 o 
   0   1  11     2827.99     2560.26    135.95 o 
   1   1  11     1264.53     1134.85    102.70 o 
   2   1  11      761.24      609.68     80.73 o 
   3   1  11      387.53      508.63     73.87 o 
   4   1  11      234.20      273.74     65.24 o 
   5   1  11      923.80      724.96     64.02 o 
   6   1  11      972.06      862.25    103.42 o 
   7   1  11     1360.24     1132.79    126.71 o 
   8   1  11      741.06      701.20    140.13 o 
   9   1  11      738.01      898.83    171.45 o 
  10   1  11      359.90      387.64    137.77 o 
  -6   2  11       34.98     -101.19     96.32 o 
  -5   2  11      123.17       57.90    105.79 o 
  -4   2  11      184.01      135.66    109.48 o 
  -3   2  11      192.97      398.56    140.53 o 
  -2   2  11       29.60       30.13     73.82 o 
  -1   2  11       16.95       34.86     41.47 o 
   0   2  11       46.90       31.97     47.57 o 
   1   2  11      799.70     1015.13    101.52 o 
   2   2  11      683.44      901.76    163.29 o 
   3   2  11      526.65      722.13     63.71 o 
   4   2  11     1964.93     2340.49    233.29 o 
   5   2  11      189.24      277.97     98.55 o 
   6   2  11      522.18      762.36     96.66 o 
   7   2  11      258.16      276.93     67.34 o 
   8   2  11        2.92        0.25     47.26 o 
   9   2  11       76.10       99.61     83.03 o 
  10   2  11       58.73       78.69     89.21 o 
  -5   3  11        7.69      -28.55     93.03 o 
  -4   3  11        4.78       28.03     90.13 o 
  -3   3  11       40.04       36.97     91.58 o 
  -2   3  11      131.60       52.63     83.16 o 
  -1   3  11      312.78      437.38    125.40 o 
   0   3  11      767.33      822.69     94.22 o 
   1   3  11     1006.61      972.83    100.53 o 
   2   3  11      789.56      833.92    248.36 o 
   3   3  11      463.58      499.18    165.99 o 
   4   3  11       11.57        5.90     40.45 o 
   5   3  11      211.66      353.43     94.48 o 
   6   3  11      208.90      137.32     53.17 o 
   7   3  11      246.09      179.89     61.20 o 
   8   3  11      396.25      383.92     83.48 o 
   9   3  11      983.00      869.81    172.70 o 
  10   3  11      108.07      120.59     69.78 o 
  -5   4  11      113.66      174.21    120.66 o 
  -4   4  11      321.31      532.77    166.85 o 
  -3   4  11      366.94      520.54    160.27 o 
  -2   4  11      390.92      629.22    156.19 o 
  -1   4  11      473.85      812.25    163.16 o 
   0   4  11      218.86      240.84     59.89 o 
   1   4  11       32.94       30.79     44.35 o 
   2   4  11      664.61      742.51    112.57 o 
   3   4  11     1918.64     2052.33    136.19 o 
   4   4  11     2154.31     2868.69    153.57 o 
   5   4  11     2387.75     2579.30    306.78 o 
   6   4  11     2425.89     2672.40    148.87 o 
   7   4  11     1735.13     1629.81    110.16 o 
   8   4  11      712.58      781.30    198.36 o 
   9   4  11      203.81      136.80    135.73 o 
  10   4  11       71.07       33.58     62.50 o 
  -5   5  11        2.29       85.92    125.13 o 
  -4   5  11        1.86      -95.92     88.82 o 
  -3   5  11        7.07       43.55     99.34 o 
  -2   5  11        0.01      -41.32     76.19 o 
  -1   5  11        0.03       -4.74     73.69 o 
   0   5  11        0.04       -0.79     70.40 o 
   1   5  11        0.35      -25.45     39.81 o 
   2   5  11       61.80       19.63     43.69 o 
   3   5  11        1.62      -28.39     42.45 o 
   4   5  11       41.27        0.02     43.75 o 
   5   5  11       18.24        8.64     44.84 o 
   6   5  11       31.75       -2.24     56.58 o 
   7   5  11        4.73      -31.91     39.98 o 
   8   5  11        1.77        1.93     48.76 o 
   9   5  11        2.40       10.17     81.05 o 
  10   5  11        2.09      -15.22     54.24 o 
  -4   6  11      161.56      298.95    145.66 o 
  -3   6  11      294.29      368.95    140.00 o 
  -2   6  11      822.50     1384.76    221.06 o 
  -1   6  11      462.83      446.32    134.34 o 
   0   6  11      771.76      944.10    172.24 o 
   1   6  11      193.15      118.16     90.00 o 
   2   6  11      209.33      202.56     66.78 o 
   3   6  11        4.16       13.71     49.68 o 
   4   6  11     1472.75     1486.52    150.99 o 
   5   6  11     2236.59     2718.64    159.78 o 
   6   6  11     2106.02     2306.89    206.98 o 
   7   6  11     2569.08     2357.82    148.20 o 
   8   6  11      781.60     1020.40    307.24 o 
   9   6  11      178.40      226.72    103.03 o 
  10   6  11       70.38       48.55     95.27 o 
  -4   7  11        1.37     -107.77    117.37 o 
  -3   7  11        1.71       26.71    108.69 o 
  -2   7  11        2.00     -109.34     84.61 o 
  -1   7  11      133.88      193.69    117.37 o 
   0   7  11       45.80       11.18     83.95 o 
   1   7  11      401.89      450.27    124.34 o 
   2   7  11     1255.93     1120.55    132.11 o 
   3   7  11      468.23      336.98    115.27 o 
   4   7  11     1305.35      998.97    125.40 o 
   5   7  11      584.68      675.80    155.13 o 
   6   7  11      129.74      305.53    118.95 o 
   7   7  11        0.73      -31.18     75.26 o 
   8   7  11      377.68      301.45    119.74 o 
   9   7  11      149.63      242.90    116.58 o 
  10   7  11       93.11       65.92     97.63 o 
  -3   8  11      103.51      160.53    125.27 o 
  -2   8  11      129.50      109.34    113.03 o 
  -1   8  11      196.48      145.40    108.42 o 
   0   8  11      261.13      265.01    121.71 o 
   1   8  11      117.35       70.13     92.90 o 
   2   8  11        1.56      -94.74     63.16 o 
   3   8  11       41.90       12.37     72.37 o 
   4   8  11       79.40       87.63     93.29 o 
   5   8  11      413.56      681.46    160.27 o 
   7   8  11      581.09     1128.58    228.03 o 
   8   8  11       95.10      120.79    114.08 o 
   9   8  11      328.66      407.11    140.53 o 
  -2   9  11       24.08       18.82    117.37 o 
  -1   9  11        2.40     -109.61     89.74 o 
   0   9  11      174.80      145.40    108.16 o 
   1   9  11      334.67      402.24    142.90 o 
   2   9  11      685.32      957.65    184.08 o 
   3   9  11     1427.46     1175.94    143.82 o 
   4   9  11     1845.38     1596.61    174.35 o 
   5   9  11      945.48     1498.06    232.37 o 
   6   9  11      497.75     2038.33    478.69 o 
   7   9  11       72.61       69.48    146.45 o 
   8   9  11       35.95       32.11    111.05 o 
   9   9  11        6.68        7.50     91.05 o 
   0  10  11       10.18      -34.21     96.45 o 
   1  10  11       26.36       12.11     93.69 o 
   2  10  11       11.49      -48.69     84.21 o 
   3  10  11       14.69       66.05     91.84 o 
   4  10  11        8.79       -9.87     76.45 o 
   5  10  11        0.13      -14.61     79.74 o 
   6  10  11        0.93      -44.34    535.93 o 
   7  10  11       28.02      -22.63    180.14 o 
   2  11  11      392.23      480.40    159.87 o 
   3  11  11      362.30      320.14    141.32 o 
   4  11  11      601.18      530.54    154.74 o 
   5  11  11      798.24     1277.00    224.61 o 
  -1  -4  12       60.92       24.74     86.32 o 
   0  -4  12       76.53      106.98    106.19 o 
   1  -4  12       85.74      -26.18     84.21 o 
   2  -4  12       36.41      116.19     96.71 o 
   3  -4  12       15.80      -51.45     83.29 o 
   4  -4  12        0.71      -42.76     83.42 o 
  -3  -3  12      171.28       47.24     96.58 o 
  -2  -3  12      239.92      190.40    111.45 o 
  -1  -3  12      208.28       38.82     90.53 o 
   0  -3  12      104.91       47.11     85.53 o 
   1  -3  12        0.72      -47.11     74.61 o 
   2  -3  12      128.12       90.26     95.66 o 
   3  -3  12      286.47      232.24    118.29 o 
   4  -3  12      653.46      773.96    150.53 o 
   5  -3  12      860.15     1143.05    182.37 o 
   6  -3  12      713.14      688.30    149.48 o 
  -3  -2  12        1.29        8.95     77.63 o 
  -2  -2  12       31.50      -37.63     73.55 o 
  -1  -2  12      247.65      403.17    116.45 o 
   0  -2  12      357.22      462.90    120.00 o 
   1  -2  12      931.72     1022.26    120.40 o 
   2  -2  12     1309.24     1521.87    148.03 o 
   3  -2  12      485.93      992.13    158.03 o 
   4  -2  12      572.09      858.70    155.53 o 
   5  -2  12      105.09      188.42     92.50 o 
   6  -2  12        0.01      -72.90     64.61 o 
   7  -2  12       18.64        3.03     71.45 o 
  -2  -1  12       86.06       33.16     64.34 o 
  -1  -1  12       27.49       -8.03     65.40 o 
   0  -1  12       93.69      220.53     88.42 o 
   1  -1  12        0.35       -9.21     68.95 o 
   2  -1  12        0.81       -2.89     69.74 o 
   3  -1  12       17.30      -44.34     61.97 o 
   4  -1  12      136.64       76.05     68.82 o 
   5  -1  12      144.47      224.35     86.45 o 
   6  -1  12      302.20      400.80    113.03 o 
   7  -1  12      244.82      196.58     97.24 o 
   8  -1  12       16.19      -54.74     75.66 o 
  -5   0  12       62.91       32.50    118.82 o 
  -4   0  12      119.05       67.76    105.13 o 
  -3   0  12      171.00      128.29    113.55 o 
  -2   0  12        0.00      -22.01     53.61 o 
  -1   0  12      174.92      343.17     76.71 o 
   0   0  12      616.98     1129.36    159.87 o 
   1   0  12     1818.24     1979.25    162.63 o 
   2   0  12     2201.18     2495.44    191.06 o 
   3   0  12     2313.97     2728.34    205.27 o 
   4   0  12     2228.36     2820.98    213.29 o 
   5   0  12      866.71     1031.20    115.66 o 
   6   0  12      206.91      208.95     89.34 o 
   7   0  12        6.98      -46.84     48.16 o 
   8   0  12      161.66      105.92     83.69 o 
   9   0  12       59.81       33.29     86.71 o 
  -5   1  12       18.40       23.42    103.55 o 
  -4   1  12       16.39      -67.24    100.40 o 
  -3   1  12       51.55      131.45    109.48 o 
  -2   1  12       95.67       41.19     86.84 o 
  -1   1  12       97.08       85.83     56.18 o 
   0   1  12       64.16       47.75     46.64 o 
   1   1  12       21.46        8.67     43.37 o 
   2   1  12        2.28      -32.57     42.04 o 
   3   1  12       28.79       10.79     48.16 o 
   4   1  12       11.58       -2.50     50.26 o 
   5   1  12      138.27       86.45     75.53 o 
   6   1  12       83.69      -30.92     49.34 o 
   7   1  12      230.82      182.11     76.84 o 
   8   1  12      134.89       66.32     73.03 o 
   9   1  12        1.83      -48.29     67.50 o 
  -5   2  12       99.08       39.87    113.82 o 
  -4   2  12      160.56      216.98    125.92 o 
  -3   2  12       97.75       95.79    105.53 o 
  -2   2  12      117.36      207.37    116.05 o 
  -1   2  12        6.20      -79.21     70.13 o 
   0   2  12       91.09       93.32     51.33 o 
   1   2  12      323.22      662.43    107.70 o 
   2   2  12     1821.74     1735.85    114.21 o 
   3   2  12     2270.49     2847.14    151.58 o 
   4   2  12     1509.58     1835.32    113.94 o 
   5   2  12      958.36      948.73     80.00 o 
   6   2  12      666.27      847.90     73.98 o 
   7   2  12      158.78      271.19     93.29 o 
   8   2  12       14.31      -31.32     58.95 o 
   9   2  12        7.73      -10.66     69.87 o 
  10   2  12      153.94      172.64    105.00 o 
  -5   3  12        5.19       22.11    104.74 o 
  -4   3  12       46.49       62.63    104.21 o 
  -3   3  12      204.92      320.66    132.63 o 
  -2   3  12      361.02      300.93    123.42 o 
  -1   3  12      799.00      861.73    167.50 o 
   0   3  12      773.44      985.27    176.71 o 
   1   3  12      787.49      823.27    200.33 o 
   2   3  12     1228.20      975.85     77.97 o 
   3   3  12       71.98       -0.57     41.84 o 
   4   3  12        0.08      -55.07     38.24 o 
   5   3  12       20.37      -26.06     42.47 o 
   6   3  12      582.68      556.84     84.83 o 
   7   3  12      522.15      313.18     67.52 o 
   8   3  12      930.15      918.87    445.34 o 
   9   3  12      649.75      666.92    234.81 o 
  10   3  12      201.39      162.50    109.48 o 
  -4   4  12        7.13      -60.26     83.82 o 
  -3   4  12       44.58        6.32     92.24 o 
  -2   4  12       81.73      -12.37     84.21 o 
  -1   4  12       50.12      -25.00     78.29 o 
   0   4  12       25.56       47.63     80.26 o 
   1   4  12        0.07      -27.95     43.12 o 
   2   4  12      264.34      287.97     69.80 o 
   3   4  12       61.43       99.72     53.60 o 
   4   4  12      531.02      739.75    101.98 o 
   5   4  12      370.38      534.90    111.58 o 
   6   4  12       23.30       18.55     61.45 o 
   7   4  12      236.32      173.02     63.28 o 
   8   4  12        1.99      -36.43     41.39 o 
   9   4  12        6.58        7.97     47.55 o 
  10   4  12        7.57        5.75     53.22 o 
  -4   5  12        0.28      -11.58    104.48 o 
  -3   5  12       27.69       19.08    102.50 o 
  -2   5  12      265.64      310.93    127.90 o 
  -1   5  12     1117.64     1802.93    250.27 o 
   0   5  12     1006.86     1303.32    202.24 o 
   1   5  12     1577.81     1246.87    138.29 o 
   2   5  12     1853.16     1387.21    100.14 o 
   3   5  12      632.77      658.68    323.43 o 
   4   5  12      714.77      768.10    105.53 o 
   5   5  12        2.34      -28.20     48.43 o 
   6   5  12      169.29      170.64    118.23 o 
   7   5  12      174.90       39.95     53.60 o 
   8   5  12     1031.89      829.29    344.61 o 
   9   5  12      524.61      242.62     80.86 o 
  10   5  12      478.72      317.93    183.10 o 
  -4   6  12       25.34       10.92    121.71 o 
  -3   6  12       36.47       21.05     98.03 o 
  -2   6  12       31.02      -21.58     88.03 o 
  -1   6  12       43.61      103.69     97.24 o 
   0   6  12        8.13       62.24     88.42 o 
   1   6  12        0.01      -39.21     67.11 o 
   2   6  12        5.77      -43.96     49.35 o 
   3   6  12       47.92       43.14     74.15 o 
   4   6  12      210.98      204.00    124.21 o 
   5   6  12      383.72      649.53    109.41 o 
   6   6  12       87.95       81.71     84.67 o 
   7   6  12       36.48       39.58     68.16 o 
   8   6  12      113.78      190.46     63.36 o 
   9   6  12        3.71        6.40     46.42 o 
  10   6  12        6.22      -75.66     89.87 o 
  -3   7  12        0.53      -33.55    106.98 o 
  -2   7  12        4.36       38.82     97.63 o 
  -1   7  12       84.58      126.71    107.11 o 
   0   7  12      590.87      741.46    167.37 o 
   1   7  12      602.68      565.54    144.34 o 
   2   7  12     1288.54      990.68    126.58 o 
   3   7  12      752.16      914.73    218.29 o 
   4   7  12      304.80      308.66     80.77 o 
   5   7  12      526.55      687.19    259.02 o 
   6   7  12       84.94      -15.81     72.83 o 
   7   7  12       42.11       23.37     64.23 o 
   8   7  12      289.01      128.16    104.74 o 
   9   7  12      213.85      333.30    136.58 o 
  -2   8  12      141.15      210.79    126.71 o 
  -1   8  12      285.74      314.35    134.34 o 
   0   8  12      611.61      785.15    178.95 o 
   1   8  12       40.30       60.92     88.16 o 
   2   8  12        3.97      -15.92     71.84 o 
   3   8  12      148.31        2.24     69.21 o 
   4   8  12      411.68      513.56    140.92 o 
   5   8  12      459.28      749.75    167.77 o 
   6   8  12      791.79     1466.21    229.48 o 
   7   8  12      699.70     1827.80    305.27 o 
   8   8  12      448.78      761.73    189.08 o 
   9   8  12      206.15       91.58    112.24 o 
  -1   9  12       22.25       27.63    110.66 o 
   0   9  12       27.73      -32.63     89.61 o 
   1   9  12        9.76      -75.92     77.90 o 
   2   9  12       56.07       45.40     91.71 o 
   3   9  12      128.97       -2.11     86.05 o 
   4   9  12       61.18       24.34     90.13 o 
   5   9  12      188.13      324.87    128.69 o 
   6   9  12        0.35      -53.69     74.34 o 
   7   9  12        6.46       -5.66    172.77 o 
   8   9  12        0.00      -29.87    112.11 o 
   1  10  12      260.44      338.82    136.32 o 
   2  10  12      353.58      429.22    150.27 o 
   3  10  12       22.78       32.24     98.29 o 
   4  10  12       18.84      -34.21     86.58 o 
   5  10  12      247.56      284.61    134.61 o 
   7  10  12      309.63     1232.39    474.88 o 
  -1  -3  13       30.96      -36.97     82.50 o 
   0  -3  13        0.93      -50.79     82.90 o 
   1  -3  13        2.14       51.32     91.32 o 
   2  -3  13       26.46       -1.58     93.55 o 
   3  -3  13      110.32       41.19     91.19 o 
   4  -3  13      136.71       90.00     86.58 o 
  -2  -2  13        9.85      -86.05     68.42 o 
  -1  -2  13       41.97      118.29     86.05 o 
   0  -2  13      118.61      110.79     99.21 o 
   1  -2  13      326.61      382.64    126.84 o 
   2  -2  13      500.91      691.20    146.45 o 
   3  -2  13      395.59      676.07    151.32 o 
   4  -2  13      144.28      121.98     89.48 o 
   5  -2  13        0.02      -27.63     78.69 o 
   6  -2  13        3.93       26.32     87.24 o 
  -2  -1  13      331.30      345.27    106.05 o 
  -1  -1  13      338.82      291.98     97.11 o 
   0  -1  13      259.92      183.16     96.84 o 
   1  -1  13       17.30      -56.71     67.50 o 
   2  -1  13       13.67      -65.40     60.53 o 
   3  -1  13      361.36      438.04    128.69 o 
   4  -1  13     1035.06     1303.05    185.27 o 
   5  -1  13      958.85     1262.53    189.21 o 
   6  -1  13      772.83      671.99    143.82 o 
   7  -1  13      624.32      299.48    104.74 o 
  -1   0  13        0.19       -0.39     65.79 o 
   0   0  13        0.09      -51.19     60.13 o 
   1   0  13        4.94       -3.42     68.03 o 
   2   0  13        8.04       19.08     66.45 o 
   3   0  13        2.53        3.68     62.90 o 
   4   0  13        0.06      -36.84     59.61 o 
   5   0  13        5.97       33.82     68.16 o 
   6   0  13        1.06      -21.97     42.11 o 
   7   0  13        0.00       -2.37     51.97 o 
   8   0  13        0.50        9.74     58.29 o 
  -4   1  13      107.89       47.76    119.74 o 
  -3   1  13      254.07      281.98    132.37 o 
  -2   1  13      311.65      419.35    140.92 o 
  -1   1  13      818.29     1010.78    117.60 o 
   0   1  13      578.56      650.96     98.29 o 
   1   1  13      293.44      264.74     94.61 o 
   2   1  13      148.47      101.32     76.58 o 
   3   1  13       79.41       39.74     72.37 o 
   4   1  13      552.99      580.93    134.21 o 
   5   1  13      993.40      819.23    104.21 o 
   6   1  13     1289.86      906.99    112.37 o 
   7   1  13      756.43      255.53     81.71 o 
   8   1  13      778.35      278.82     90.92 o 
   9   1  13      394.89      350.27    125.40 o 
  -4   2  13       53.45       28.42    104.08 o 
  -3   2  13       29.33      -42.24     85.26 o 
  -2   2  13        5.14      -22.50     93.95 o 
  -1   2  13        1.71      -78.55     70.00 o 
   0   2  13      184.19      162.48     63.70 o 
   1   2  13      498.81      716.05     98.83 o 
   2   2  13      561.36      957.97    115.13 o 
   3   2  13     1478.28     1652.21    110.20 o 
   4   2  13      449.82      938.03    169.94 o 
   5   2  13      265.48      215.14     82.24 o 
   6   2  13       96.14       99.61     68.29 o 
   7   2  13       31.05       -0.66     47.11 o 
   8   2  13        6.09      -64.61     46.45 o 
   9   2  13       53.96       45.13     63.03 o 
  -4   3  13        2.71      155.92    130.27 o 
  -3   3  13       19.60      -84.21     82.63 o 
  -2   3  13       99.84      188.03    120.27 o 
  -1   3  13      234.18      163.69    110.66 o 
   0   3  13      503.71      496.85    139.48 o 
   1   3  13      385.65      394.93    164.67 o 
   2   3  13      143.56       48.14     52.25 o 
   3   3  13        0.31      -25.53     52.30 o 
   4   3  13        4.09      -16.44     43.23 o 
   5   3  13      127.76       53.19     57.83 o 
   6   3  13      240.01      183.81     61.99 o 
   7   3  13      258.83      168.56     59.02 o 
   8   3  13      772.13      351.06    104.61 o 
   9   3  13      190.10       88.55     72.76 o 
  -3   4  13      101.48       88.69    111.71 o 
  -2   4  13       80.02       26.45    107.24 o 
  -1   4  13       40.53       68.03     88.03 o 
   0   4  13       16.34      -11.45     77.24 o 
   1   4  13      425.99      531.09     89.14 o 
   2   4  13     1170.05     1126.64    123.82 o 
   3   4  13     1267.43     1517.16    107.07 o 
   4   4  13     1699.64     1906.24    122.83 o 
   5   4  13     1324.51     1709.14    118.82 o 
   6   4  13      968.35     1268.91    198.16 o 
   7   4  13      489.34      530.00     89.57 o 
   8   4  13      122.71       92.20     52.99 o 
   9   4  13       50.05       72.40     56.31 o 
  -3   5  13        4.59      -56.32     98.69 o 
  -2   5  13        7.97      -26.71     79.74 o 
  -1   5  13        0.07        3.55     78.55 o 
   0   5  13        0.76      -31.45     84.21 o 
   1   5  13       14.46        2.50     70.53 o 
   2   5  13        1.96       19.59     50.73 o 
   3   5  13       37.64      -25.66     49.06 o 
   4   5  13        2.27       -1.11     47.98 o 
   5   5  13       27.67      -28.94     44.23 o 
   6   5  13        0.06      -52.77     51.34 o 
   7   5  13        4.92       -6.83     46.81 o 
   8   5  13        0.68       -7.62     52.99 o 
   9   5  13        0.01      -56.22     49.29 o 
  -3   6  13      191.89      264.22    130.13 o 
  -2   6  13      104.43       81.84    102.37 o 
  -1   6  13      133.98       29.47    100.66 o 
   0   6  13      103.09       91.71    100.40 o 
   1   6  13       94.22       62.11     90.53 o 
   2   6  13       26.45        9.61     79.61 o 
   3   6  13      536.55      617.86    160.53 o 
   4   6  13     1344.32     1361.66    106.47 o 
   5   6  13     1375.07     1576.63    129.54 o 
   6   6  13     1989.93     2252.70    176.71 o 
   7   6  13      812.18      984.91    347.84 o 
   8   6  13      178.08      141.69    101.71 o 
   9   6  13       65.33       48.19     53.79 o 
  -2   7  13       81.45      122.50    128.82 o 
  -1   7  13       96.19      161.58    116.45 o 
   0   7  13      127.31       80.00     94.87 o 
   1   7  13      381.34      463.43    140.13 o 
   2   7  13      161.63      174.61    108.69 o 
   3   7  13      284.08      349.63     98.55 o 
   4   7  13      165.60      120.22     70.76 o 
   5   7  13       68.25       65.50     68.38 o 
   6   7  13       34.96       24.94     64.57 o 
   7   7  13      204.44      129.84     82.44 o 
   8   7  13      130.91       81.84     65.98 o 
   9   7  13       77.65      138.69    118.42 o 
  -1   8  13       87.12       90.79    107.11 o 
   0   8  13       60.32       49.47    100.79 o 
   1   8  13        6.95       11.18     85.79 o 
   2   8  13        0.24      -50.79     82.11 o 
   3   8  13        8.80      -56.45     72.90 o 
   4   8  13      239.32      186.58    106.05 o 
   5   8  13      326.18      396.72    143.42 o 
   6   8  13      490.97      855.54    181.19 o 
   7   8  13      118.48      129.61    192.64 o 
   8   8  13      254.03      318.16    163.82 o 
   0   9  13      205.15      136.98    118.69 o 
   1   9  13      317.39      330.53    146.58 o 
   2   9  13      559.67      657.12    176.32 o 
   3   9  13      808.49     1287.39    213.43 o 
   4   9  13      586.52      967.12    188.95 o 
   5   9  13      300.66      353.69    138.03 o 
   6   9  13       78.39       26.45     98.03 o 
   7   9  13       18.21      120.79    288.16 o 
   2  10  13        6.08       13.29     94.08 o 
   3  10  13        1.33      -13.55     89.34 o 
   4  10  13        0.06      -37.11     88.95 o 
   5  10  13        0.07     -111.98     82.76 o 
   0  -2  14      198.73      134.87     98.69 o 
   1  -2  14      401.40      465.80    138.56 o 
   2  -2  14      211.98      313.03    122.37 o 
   3  -2  14      193.68      210.00    106.32 o 
   4  -2  14       58.66      123.95     97.24 o 
  -1  -1  14       31.94       48.69     77.90 o 
   0  -1  14        2.48      -35.26     65.40 o 
   1  -1  14        1.64      -53.55     72.63 o 
   2  -1  14        0.63      -87.24     69.74 o 
   3  -1  14       27.48       44.47     89.74 o 
   4  -1  14       43.03       66.45     75.79 o 
   5  -1  14      109.97      284.35    116.05 o 
   6  -1  14      149.37       28.16     39.34 o 
  -1   0  14       96.99      155.79     90.26 o 
   0   0  14      324.90      397.38    108.16 o 
   1   0  14      542.16     1157.92    178.03 o 
   2   0  14      846.97      777.91    105.79 o 
   3   0  14      935.83      937.65    116.32 o 
   4   0  14      658.67      856.86    156.85 o 
   5   0  14      324.05      674.22    152.24 o 
   6   0  14        3.34      -26.71     45.66 o 
   7   0  14      147.89       30.66     55.92 o 
  -2   1  14       38.04        1.97    106.45 o 
   0   1  14        8.87      -66.98     59.87 o 
   1   1  14        0.01      -21.05     58.42 o 
   2   1  14        0.96       12.89     60.92 o 
   3   1  14        0.17      -71.32     55.40 o 
   4   1  14       39.21       23.29     72.11 o 
   5   1  14       47.51      -15.66     58.29 o 
   6   1  14      119.92       43.69     53.95 o 
   7   1  14      112.49       30.79     47.50 o 
   8   1  14        9.92       -2.24     48.03 o 
  -3   2  14       35.81      -47.63     98.29 o 
  -2   2  14        0.32      -38.55    101.71 o 
  -1   2  14       30.17       66.84    103.95 o 
   0   2  14       63.97      158.37     67.90 o 
   1   2  14      490.72      667.91    107.50 o 
   2   2  14      951.93     1013.69     85.62 o 
   3   2  14      915.33     1092.52    121.32 o 
   4   2  14      694.53      874.62    149.35 o 
   5   2  14      374.92      256.72     89.74 o 
   6   2  14      123.48       80.00     60.66 o 
   7   2  14        3.01       -2.63     42.76 o 
   8   2  14       37.23        0.26     43.03 o 
  -3   3  14       91.61       95.79    128.29 o 
  -2   3  14      250.35      255.79    132.90 o 
  -1   3  14      317.01      406.46    146.19 o 
   0   3  14      266.54      377.64    134.87 o 
   1   3  14      425.65      329.01     79.44 o 
   2   3  14       67.78       32.48     58.27 o 
   3   3  14       14.61        0.41     50.27 o 
   4   3  14       34.75      -37.72     47.47 o 
   5   3  14      465.33      552.88    124.61 o 
   6   3  14      451.72      171.45     80.66 o 
   7   3  14      716.80      230.66     81.45 o 
   8   3  14      699.40      151.19     72.63 o 
  -2   4  14        4.21      -12.76     98.69 o 
  -1   4  14        1.18     -108.42     78.69 o 
   0   4  14        0.41       15.40     91.71 o 
   1   4  14       41.39       56.05     88.29 o 
   2   4  14        9.43      -46.78     48.75 o 
   3   4  14      103.57      102.81     59.77 o 
   4   4  14      173.55      163.40     67.94 o 
   5   4  14       36.31        6.80     56.71 o 
   6   4  14      164.53      163.84    102.44 o 
   7   4  14        8.50      -36.34     40.72 o 
   8   4  14        1.58       24.39     49.92 o 
   9   4  14        5.21       -1.45     45.40 o 
  -2   5  14      266.38      331.32    145.66 o 
  -1   5  14      449.47      412.25    150.79 o 
   0   5  14      630.65      593.70    162.50 o 
   1   5  14      804.25     1227.79    205.27 o 
   2   5  14      421.10      418.30    127.37 o 
   3   5  14      225.71      115.89     64.81 o 
   4   5  14        7.48      -21.00     53.06 o 
   5   5  14      246.09      201.82     83.55 o 
   6   5  14      354.54      247.93    187.57 o 
   7   5  14      905.36      533.09    199.68 o 
   8   5  14      515.79      392.99    301.52 o 
   9   5  14      374.67      122.97    106.45 o 
  -2   6  14       10.86       58.42    100.66 o 
  -1   6  14        0.07      -36.58     91.32 o 
   0   6  14       12.72       60.66     96.58 o 
   1   6  14       22.93       -0.39     87.11 o 
   2   6  14       24.52      -44.08     76.32 o 
   3   6  14      137.67       95.12     64.62 o 
   4   6  14      267.46      303.86     81.16 o 
   5   6  14      102.01      110.77     72.71 o 
   6   6  14       21.10        9.29     61.34 o 
   7   6  14       41.35       66.97     68.94 o 
   8   6  14        3.34      -41.86     49.12 o 
  -1   7  14      154.85      261.58    131.84 o 
   0   7  14      207.15       43.03     99.48 o 
   1   7  14      481.90      585.93    156.45 o 
   2   7  14      569.22      686.07    162.37 o 
   3   7  14      140.42      168.56    103.82 o 
   4   7  14      159.75      102.50    132.57 o 
   5   7  14       25.52      -25.69     67.11 o 
   6   7  14       36.21      -16.05     63.75 o 
   7   7  14      215.37      140.42    139.08 o 
   8   7  14      277.93      281.95    235.53 o 
   0   8  14       25.81       82.63    108.16 o 
   1   8  14        0.55      -91.84     79.61 o 
   2   8  14       66.33       -2.63     85.79 o 
   3   8  14      250.48      354.35    124.21 o 
   4   8  14      315.86      446.98    137.11 o 
   5   8  14      578.42      764.88    181.58 o 
   6   8  14      490.23      801.86    179.87 o 
   7   8  14      331.47     1324.24    367.90 o 
   2   9  14       57.57        4.74     94.61 o 
   3   9  14       68.34       84.48     99.08 o 
   4   9  14      115.95      161.06    108.82 o 
   5   9  14        8.53       -7.24     90.26 o 
   6   9  14        3.30      -42.76     86.71 o 
   2  -1  15       69.44       92.50    100.13 o 
   3  -1  15      360.97      572.51    144.21 o 
   0   0  15        2.33      -27.76     66.05 o 
   1   0  15        0.23      -43.42     65.53 o 
   2   0  15        0.37      -32.76     64.47 o 
   3   0  15        0.02      -42.63     61.32 o 
   4   0  15        1.89       27.24     82.90 o 
   5   0  15        0.34        4.34     29.74 o 
   0   1  15       80.83       88.16     88.82 o 
   1   1  15       45.59       19.47     72.11 o 
   2   1  15        9.52      -17.63     61.05 o 
   3   1  15      150.20       61.84     79.87 o 
   4   1  15      452.54       61.45     47.24 o 
   5   1  15      722.65      371.59     99.08 o 
   6   1  15      489.86      145.66     70.00 o 
  -1   2  15       12.90       31.32    105.92 o 
   1   2  15       80.79       98.03     78.16 o 
   2   2  15      344.97      441.98    116.45 o 
   3   2  15      343.12      631.46    139.21 o 
   4   2  15      258.53      272.37    101.84 o 
   5   2  15      150.16       52.90     70.66 o 
   6   2  15        1.13      -29.08     56.19 o 
   7   2  15        0.08       17.37     45.79 o 
  -1   3  15       90.74       74.34    110.40 o 
   0   3  15      117.15       59.74    107.77 o 
   1   3  15       54.59       81.58    105.27 o 
   2   3  15        8.53       16.19     54.98 o 
   3   3  15        0.79      -27.50     48.83 o 
   4   3  15       37.36       52.24     76.58 o 
   5   3  15      137.76       77.90     72.76 o 
   6   3  15      199.83      159.08     84.34 o 
   7   3  15      499.05      154.87     71.05 o 
  -1   4  15        0.04      -24.21     93.95 o 
   0   4  15       88.10      129.21    120.13 o 
   1   4  15      405.60      471.46    145.79 o 
   2   4  15      497.55      691.84    107.00 o 
   3   4  15      827.59     1021.85    125.07 o 
   4   4  15      799.92     1051.01    110.45 o 
   5   4  15      553.15      936.18    129.34 o 
   6   4  15      344.82      595.33    211.19 o 
   7   4  15       73.44       78.96     48.82 o 
   8   4  15       25.62        8.29     44.61 o 
  -1   5  15        0.19       -9.47    100.27 o 
   0   5  15       13.75       38.55    100.13 o 
   1   5  15        2.40        3.68     85.40 o 
   2   5  15       10.45      -11.05     82.37 o 
   3   5  15        0.33      -24.01     54.91 o 
   4   5  15       19.59      -11.77     57.95 o 
   5   5  15        2.75      -30.02     59.45 o 
   6   5  15        0.95       10.30     55.62 o 
   7   5  15        0.98       15.68     57.02 o 
   8   5  15        0.36       10.12     46.86 o 
   0   6  15       32.24       16.18     93.82 o 
   1   6  15       56.77       45.92     96.58 o 
   2   6  15      204.34      209.48    116.98 o 
   3   6  15      505.08      565.27    155.79 o 
   4   6  15      583.87      634.27    139.94 o 
   5   6  15      962.84     1264.68    239.54 o 
   6   6  15      541.66      605.47    115.17 o 
   7   6  15      153.40       79.09     81.52 o 
   1   7  15      145.75       80.79    106.71 o 
   2   7  15      126.88       31.58     87.63 o 
   3   7  15       36.25        2.50     77.90 o 
   4   7  15        1.88      -50.25     61.02 o 
   5   7  15        1.37      -38.80     61.15 o 
   6   7  15      146.94      120.56     77.93 o 
   7   7  15      157.76      246.14    103.40 o 
   2   8  15        4.43      -10.00     84.87 o 
   3   8  15       67.74      111.84     89.61 o 
   4   8  15      193.06      126.84    105.00 o 
   5   8  15      283.41      222.71     96.35 o 
   6   8  15      101.39      104.65     87.59 o 
   3   1  16        8.83      -52.37     69.48 o 
   2   2  16      265.32      421.72    115.79 o 
   3   2  16      256.33      226.32    104.61 o 
   4   2  16      137.51      126.84     84.74 o 
   5   2  16       64.00      -23.55     67.76 o 
   1   3  16       41.47      120.00    109.34 o 
   2   3  16        1.55       13.55     79.34 o 
   3   3  16       15.67      -27.24     80.66 o 
   4   3  16      168.21       77.11     74.08 o 
   5   3  16      233.22      188.82     96.05 o 
   6   3  16      351.41      199.48     90.13 o 
   1   4  16       18.78       20.92    101.19 o 
   2   4  16       50.73       65.92    104.61 o 
   3   4  16       71.36       45.82     64.51 o 
   4   4  16       20.61       84.52     69.65 o 
   5   4  16       43.13        1.71     80.40 o 
   6   4  16        0.64      -31.32     68.69 o 
   1   5  16      165.12      121.45    106.19 o 
   2   5  16      138.92       99.34    114.34 o 
   3   5  16        3.47      -13.42     93.03 o 
   4   5  16       63.47       82.62     71.18 o 
   5   5  16      225.05      178.60     83.62 o 
   6   5  16      642.85      701.53    246.45 o 
   2   6  16       35.83        9.47     94.48 o 
   3   6  16      107.32       93.16     95.27 o 
   4   6  16       84.10      126.39     76.09 o 
   5   6  16       34.91       -2.68     66.65 o 
   6   6  16       28.15       15.65     75.45 o 
   4   7  16        9.21      -20.13     94.61 o 
                                                 
